# Supplementary material for: A genome-wide association study of imaging-defined atherosclerosis
Source: Nat Commun. 2025 Mar 31;16:2266. doi: 10.1038/s41467-025-57457-7 (PMC11958696; doi:10.1038/s41467-025-57457-7)
Supplement: Supplementary file 3 — Supplementary Data 1 [file 41467_2025_57457_MOESM3_ESM.xlsx]

## Sheet: Associations sign SNPs 
							SIS			CACS			CarPlaq			Aragam 2022, CAD				Kavousi 2023, CACS				Yeung 2022, cIMT
SNP	Chr	Pos	Ref allele	Effect allele	Effect AF	Nearest protein-coding gene	Beta	SE	P	Beta	SE	P	Beta	SE	P	Beta	SE	P-value	Effect AF (min – max)	Beta	SE	P-value	Effect AF	Beta	SE	P-value	Effect AF
rs17127656	1	65943471	C	T	0.0708486	LEPR	0.20158	0.0367105	4.0133e-08	0.047439	0.0125193	0.000151085	0.0540374	0.032895	0.10044	0.00047225	0.0094752	0.9602	0.06-0.09	0.0253	0.0388	0.5155	0.0663	-0.015954	0.0126254	0.34	0.058281
rs1909197	1	222819221	G	A	0.809871	MIA3	0.144086	0.0240579	2.11659e-09	0.0426948	0.00816546	1.70695e-07	0.00614171	0.0215205	0.775346	0.06139	0.00616483	2.324e-23	0.74-0.82	0.0718	0.0266	0.007045	0.7993	-0.00531309	0.00743169	0.46	0.806854
rs78049276	4	148427503	A	C	0.117003	EDNRA	0.0956306	0.0296972	0.00128015	0.0230693	0.0101327	0.0228034	0.158007	0.0265843	2.75765e-09	0.0726257	0.00710445	1.571e-24	0.12-0.15	0.0347	0.0285	0.2247	0.1333	0.0475075	0.00862317	4.7e-09	0.138768
rs12190315	6	2626083	C	T	0.216753	MYLK4	-0.157645	0.0231396	9.66184e-12	-0.0584813	0.00787329	1.10408e-13	-0.0110395	0.0206952	0.593733	-0.0201762	0.00619131	0.001119	0.15-0.21	-0.1064	0.0236	6.263e-06	0.204	-0.0151396	0.00722665	0.042	0.209171
rs9349379	6	12903957	A	G	0.443834	PHACTR1	0.179022	0.0189832	4.2615e-21	0.0613889	0.00648473	2.88868e-21	-0.0489553	0.0170232	0.00402955	0.113831	0.00501354	4.02e-114	0.39-0.45	0.2235	0.0206	2.535e-27	0.4098	-0.028425	0.005988	2.3e-06	0.405367
rs9268807	6	32423915	C	G	0.841421	HLA-DRA	0.148733	0.0258325	8.55446e-09	0.0575018	0.008814	6.85015e-11	0.049135	0.0231758	0.0339952	0.0245866	0.00735482	0.000829	0.77-0.95	0.1154	0.0418	0.00572	0.8634	-0.0031257	0.00820469	0.76	0.848408
rs1578654	6	82671826	T	C	0.635873	IBTK	-0.11944	0.0199616	2.18481e-09	-0.0316673	0.00681144	3.33327e-06	-0.0283747	0.0178954	0.112832	-0.0275582	0.00512065	7.376e-08	0.61-0.64	-0.0293	0.021	0.1632	0.629	0.00742363	0.00614891	0.15	0.632563
rs74617384	6	160997118	A	T	0.0674434	LPA	0.317806	0.0381212	9.12532e-17	0.0996687	0.0130664	2.38671e-14	0.198695	0.0341896	6.0866e-09	0.303186	0.0104421	2.38e-185	0.05-0.08	0.1723	0.0471	0.0002529	0.0643	0.00497998	0.0110589	0.57	0.076508
rs10455872	6	161010118	A	G	0.0681423	LPA	0.313205	0.0372783	5.27892e-17	0.0974848	0.0127922	2.52406e-14	0.190081	0.0334594	1.31956e-08	0.303958	0.0104392	2.18e-186	0.05-0.08	0.1752	0.0485	0.0003013	0.0641	0.00503526	0.0110484	0.57	0.076707
rs2315065	6	161108144	C	A	0.0844752	PLG	0.28774	0.0359022	1.22367e-15	0.0946995	0.0123368	1.63908e-14	0.163423	0.0322777	4.09169e-07	0.24139	0.0094982	1.75e-142	0.06-0.10	0.0996	0.0491	0.04252	0.0741	0.00723546	0.0100551	0.46	0.098991
rs186696265	6	161111700	C	T	0.0113301	PLG	0.499564	0.0896766	2.70031e-08	0.209409	0.0309682	1.36019e-11	0.202019	0.0809333	0.0125273	0.517195	0.0226111	8.54e-116	0.01-0.02	0.3077	0.1079	0.004346	0.0133	0.00751242	0.0251287	0.88	0.014005
rs2074633	7	19035920	T	C	0.231349	HDAC9	0.0622719	0.0224861	0.00561557	0.0249097	0.00765586	0.0011392	0.11332	0.0201332	1.80871e-08	0.048173	0.00582276	1.304e-16	0.21-0.25	0.0569	0.0253	0.02445	0.2071	0.0188336	0.00735442	0.0096	0.204911
rs73225858	8	22049341	C	T	0.0620595	BMP1	0.198265	0.0401674	7.98374e-07	0.075518	0.0137251	3.75146e-08	0.0296875	0.0360764	0.41056	0.0768584	0.0113426	1.235e-11	0.04-0.08	0.0745	0.054	0.1678	0.0503	0.0160024	0.0131373	0.17	0.052801
rs2594811	8	55213574	A	G	0.436813	MRPL15	0.108936	0.0196519	2.96546e-08	0.0284181	0.00669724	2.20298e-05	0.0394972	0.0176309	0.0250748	-0.00133738	0.00502362	0.7901	0.35-0.46	0.0599	0.02	0.002787	0.413	0.0171294	0.0059646	0.0059	0.411653
rs28601761	8	126500031	C	G	0.433296	TRIB1	-0.110364	0.0191569	8.35673e-09	-0.0378238	0.00651444	6.39278e-09	-0.0757327	0.0171579	1.01436e-05	-0.0478753	0.00503728	2.016e-21	0.39-0.44	-0.0472	0.02	0.01806	0.4235	-0.00289511	0.00603221	0.77	0.41547
rs1537370	9	22084310	C	T	0.432585	CDKN2B	0.309015	0.0191742	5.42756e-58	0.106304	0.00655618	3.99761e-59	0.128442	0.0171581	7.06201e-14	0.161653	0.00543384	1.77e-194	0.43-0.58	0.247	0.019	1.291e-38	0.4821	0.0128895	0.00588661	0.031	0.485115
rs10738606	9	22088090	A	T	0.443042	CDKN2B	0.331669	0.0192163	3.38918e-66	0.112117	0.00657014	2.72207e-65	0.121904	0.0171982	1.3511e-12	0.169196	0.00542107	7.61e-214	0.45-0.56	0.2615	0.019	2.827e-43	0.4867	0.00908396	0.00587721	0.13	0.486634
rs4977575	9	22124744	C	G	0.454358	CDKN2B	0.331394	0.0191272	1.06385e-66	0.109877	0.00653822	2.22998e-63	0.114199	0.0171151	2.50493e-11	0.171556	0.00546567	2.96e-216	0.45-0.58	0.2794	0.0195	2.398e-46	0.4996	0.0131896	0.00589592	0.034	0.496628
rs3891689	9	119258583	T	C	0.225875	ASTN2	0.168351	0.022677	1.15795e-13	0.0549518	0.00775485	1.37943e-12	-0.00463683	0.0202998	0.819322	0.0266813	0.00587036	5.491e-06	0.20-0.24	0.0785	0.0228	0.0005834	0.2346	-0.0159388	0.00693895	0.035	0.233379
rs631414	10	44736284	C	T	0.274898	CXCL12	-0.116411	0.0212195	4.11015e-08	-0.026831	0.00720634	0.000196671	-0.027313	0.0189623	0.149758	-0.0336813	0.00535849	3.266e-10	0.26-0.32	-0.068	0.0209	0.001125	0.2836	-0.0134254	0.00645341	0.036	0.295707
rs2000660	13	110788441	G	A	0.0894814	COL4A1	-0.224342	0.0370185	1.37478e-09	-0.0704035	0.0126268	2.46519e-08	-0.0101529	0.0332436	0.760054	-0.0677047	0.00885877	2.127e-14	0.09-0.12	-0.1218	0.0333	0.0002513	0.0986	0.0401077	0.0104271	4.2e-05	0.090748
rs11617955	13	110818102	T	A	0.123354	COL4A1	-0.160926	0.0296417	5.67415e-08	-0.0599315	0.0101047	3.0103e-09	0.01358	0.0265905	0.609556	-0.0776651	0.0079292	1.185e-22	0.11-0.13	-0.098	0.0317	0.001987	0.1164	0.0348202	0.00945051	0.00015	0.112719
rs9515203	13	111049623	T	C	0.294301	COL4A2	-0.134692	0.0207045	7.77694e-11	-0.0490296	0.00703236	3.12464e-12	0.0317489	0.01852	0.0864732	-0.0629359	0.00574641	6.485e-28	0.21-0.31	-0.123	0.0252	1.099e-06	0.2625	0.058631	0.00669029	1.5e-18	0.258803
rs4243085	15	79057723	G	C	0.731202	ADAMTS7	-0.141913	0.0215687	4.73771e-11	-0.0461945	0.00734083	3.11738e-10	-0.0625881	0.0193048	0.00118597	-0.0710685	0.00591859	3.239e-33	0.70-0.77	-0.1287	0.0372	0.000529	0.7483	-0.0187486	0.00688871	0.0069	0.758285
rs7198873	16	75474754	G	A	0.587497	TMEM170A	0.0677498	0.0191519	0.00040382	0.0207028	0.00650116	0.00145014	0.129354	0.0171343	4.34132e-14	0.0428495	0.00499528	9.655e-18	0.55-0.61	0.069	0.0197	0.0004632	0.5819	0.0411339	0.00600626	5.2e-12	0.59044
rs423984	16	86713829	G	A	0.362896	FOXL1	0.112413	0.0201058	2.25558e-08	0.0275908	0.00684102	5.50351e-05	0.0211987	0.017999	0.238888	0.0269839	0.00513525	1.483e-07	0.34-0.38	0.0699	0.0209	0.0008449	0.3547	-0.00451698	0.00621241	0.57	0.3401
rs2088140	17	47094599	T	C	0.537703	IGF2BP1	-0.107723	0.0190918	1.67719e-08	-0.0313197	0.00649019	1.39511e-06	0.0111393	0.0171128	0.51509	-0.0253459	0.00494792	3.014e-07	0.49-0.56	-0.0611	0.0197	0.001893	0.5397	0.00808837	0.00595072	0.16	0.552622
rs4423524	19	11275394	C	A	0.430786	KANK2	-0.0574995	0.0192584	0.00282903	-0.0200514	0.00655052	0.00220567	-0.102642	0.017221	2.51077e-09	-0.0340864	0.00690432	7.935e-07	0.42-0.46	-	-	-	-	-0.0220459	0.00592076	0.00011	0.452264
rs429358	19	45411941	T	C	0.161611	APOE	0.149574	0.0254063	3.93786e-09	0.0549904	0.0086466	2.02051e-10	0.0762898	0.0227353	0.000791359	0.091423	0.00707914	3.732e-38	0.09-0.18	0.1185	0.0315	0.0001672	0.1383	0.0481498	0.00823201	8.1e-09	0.150028
rs7412	19	45412079	C	T	0.0760593	APOE	-0.305406	0.0357037	1.45567e-17	-0.0805079	0.0121267	3.16082e-11	-0.191069	0.0319219	2.12416e-09	-0.153684	0.00986593	1.039e-54	0.05-0.08	-0.2767	0.0444	4.473e-10	0.0833	-0.124742	0.0109232	2.4e-30	0.079108
rs9305545	21	35595821	A	G	0.166309	MRPS6	0.147749	0.026104	1.51503e-08	0.0540685	0.0089034	1.25707e-09	-0.0444654	0.0234256	0.0576755	0.0913399	0.00695415	2.086e-39	0.15-0.17	0.0626	0.029	0.03077	0.1599	-0.00010002	0.00820742	0.97	0.156686
rs9980618	21	35600505	C	T	0.13768	MRPS6	0.156647	0.0275245	1.26402e-08	0.0570107	0.00939444	1.29065e-09	-0.0351873	0.0246812	0.153963	0.0950111	0.00738056	6.374e-38	0.13-0.14	0.0936	0.0284	0.0009792	0.134	-0.00394873	0.00869453	0.57	0.131957
	References
	Aragam, K.G. et al. Discovery and systematic characterization of risk variants and genes for coronary artery disease in over a million participants. Nat Genet 54, 1803-1815 (2022).
	Kavousi, M. et al. Multi-ancestry genome-wide study identifies effector genes and druggable pathways for coronary artery calcification. Nat Genet 55, 1651-1664 (2023).
	Yeung, M.W. et al. Twenty-Five Novel Loci for Carotid Intima-Media Thickness: A Genome-Wide Association Study in >45 000 Individuals and Meta-Analysis of >100 000 Individuals. Arterioscler Thromb Vasc Biol 42, 484-501 (2022).
