# Supplementary material for: A genome-wide association study of imaging-defined atherosclerosis
Source: Nat Commun. 2025 Mar 31;16:2266. doi: 10.1038/s41467-025-57457-7 (PMC11958696; doi:10.1038/s41467-025-57457-7)
Supplement: Supplementary file 6 — Source Data [file 41467_2025_57457_MOESM6_ESM.zip]

Archive with 11 entries (10 files):
- Source data files/
- Source data files/Figure 2b source data rs186696265.xlsx
- Source data files/SFig 10 source data rs74617384.xlsx
- Source data files/SFig 3 source data rs10455872.xlsx
- Source data files/SFig 4 source data rs186696265.xlsx
- Source data files/SFig 5 source data rs28601761.xlsx
- Source data files/SFig 6 source data rs4977575.xlsx
- Source data files/SFig 7 source data rs7412.xlsx
- Source data files/SFig 8 source data rs1537370.xlsx
- Source data files/SFig 9 source data rs7412.xlsx
- Source data files/Source Data.xlsx
