# Supplementary material for: A genome-wide association study of imaging-defined atherosclerosis
Source: Nat Commun. 2025 Mar 31;16:2266. doi: 10.1038/s41467-025-57457-7 (PMC11958696; doi:10.1038/s41467-025-57457-7)
Supplement: Supplementary file 6 — Source Data [file 41467_2025_57457_MOESM6_ESM.zip › Source data files/Figure 2b source data rs186696265.xlsx]

## Sheet: Upper panel
SNP

## Sheet: Middle panel (1)
Gene

## Sheet: Middle panel (2)
pos

## Sheet: Lower panel
Var1
