# Supplementary material for: A genome-wide association study of imaging-defined atherosclerosis
Source: Nat Commun. 2025 Mar 31;16:2266. doi: 10.1038/s41467-025-57457-7 (PMC11958696; doi:10.1038/s41467-025-57457-7)
Supplement: Supplementary file 6 — Source Data [file 41467_2025_57457_MOESM6_ESM.zip › Source data files/Source Data.xlsx]

## Sheet: Fig 1A
CHROM	POS	ID	P	Gene_Symbol
1	1168843	rs148754856	0.000493447	B3GALT6
1	2400535	rs114908466	0.000901673	PLCH2
1	2402005	rs143581233	0.000667896	PLCH2
1	2746066	rs1001620	0.000423057	TTC34
1	3212922	rs1875452	0.000462567	PRDM16
1	3214170	rs7553849	0.000534046	PRDM16
1	3257782	rs2500261	0.000740298	PRDM16
1	4152715	rs4462110	0.00071402	C1orf174
1	4815915	rs76545972	0.000657469	AJAP1
1	4893038	rs144968066	0.000597495	AJAP1
1	8243692	rs79937515	3.34921e-05	SLC45A1
1	8272343	rs148024861	0.000853679	SLC45A1
1	8278116	rs2085260	3.56796e-05	SLC45A1
1	8279814	rs6689647	5.06787e-05	SLC45A1
1	8280828	rs387458	0.000782809	SLC45A1
1	8282463	rs365725	0.00068017	SLC45A1
1	8284152	rs6700470	0.000848374	SLC45A1
1	8284497	rs11589993	4.48856e-05	SLC45A1
1	8286009	rs7524364	0.000161977	SLC45A1
1	8286693	rs12049468	6.50101e-05	SLC45A1
1	8287378	rs12022242	0.000419577	SLC45A1
1	8287391	rs11121137	0.000459819	SLC45A1
1	8287962	rs7553816	0.000401541	SLC45A1
1	8289919	rs385504	0.000181601	SLC45A1
1	8290082	rs438650	0.000552193	SLC45A1
1	8329433	rs436352	0.000621057	SLC45A1
1	9292547	rs113955325	0.00098617	H6PD
1	9412787	rs4908851	0.000810138	SPSB1
1	9462000	rs72645543	0.00092805	SPSB1
1	9462812	rs7528785	0.000632717	SPSB1
1	10777056	rs284234	0.000958852	CASZ1
1	10789634	rs166913	0.000225699	CASZ1
1	10789697	rs284279	0.000250114	CASZ1
1	10790536	rs284278	6.19006e-05	CASZ1
1	10790797	rs284277	0.000152937	CASZ1
1	10796547	rs17035646	0.000166359	CASZ1
1	10796866	rs880315	0.000255059	CASZ1
1	10798489	rs34071855	5.17699e-05	CASZ1
1	10798552	rs682178	0.000137966	CASZ1
1	10799577	rs12046278	0.000294347	CASZ1
1	10920738	rs592431	0.000986875	CASZ1
1	10921783	rs77422035	0.00039979	CASZ1
1	10928219	rs4437880	0.000316932	CASZ1
1	10929582	rs28521290	0.000563071	CASZ1
1	10929589	rs34703268	0.000561204	CASZ1
1	10931486	rs12063420	0.000709208	CASZ1
1	10932432	rs35216028	0.000919011	C1orf127
1	10932629	rs35787367	0.000893415	C1orf127
1	10933566	rs71645072	0.000877419	C1orf127
1	10933620	rs71645073	0.000810395	C1orf127
1	18062545	rs12407226	0.000974299	ACTL8
1	18509216	rs17435426	0.000286531	IGSF21
1	18510985	rs17488361	0.000480934	IGSF21
1	18577977	rs77760508	0.000954441	IGSF21
1	18578261	rs76122123	0.000455034	IGSF21
1	18693938	rs76916302	9.61084e-05	IGSF21
1	18704829	rs72940712	0.000229172	IGSF21
1	20283046	rs552666425	4.99862e-05	PLA2G2A
1	21817085	rs1106357	0.000475542	NBPF3
1	21820042	rs12132412	3.81193e-05	NBPF3
1	21823292	rs1697421	2.82101e-05	NBPF3
1	22657679	rs78252507	0.000220484	ZBTB40
1	22875629	rs209711	0.000889387	EPHA8
1	23744169	rs3795295	0.000318628	TCEA3
1	23748784	rs11588134	0.000270347	TCEA3
1	23748852	rs11589432	0.00028722	TCEA3
1	23821280	rs6698055	0.000127317	ASAP3
1	24423609	rs4649184	0.000524794	MYOM3
1	25188202	rs12754986	0.000837701	CLIC4
1	25188381	rs4649030	0.000937926	CLIC4
1	25234062	rs34878696	0.00042669	RUNX3
1	25234489	rs113470029	0.000543401	RUNX3
1	25234515	rs72874394	0.000292073	RUNX3
1	25234781	rs12082398	0.000569142	RUNX3
1	25235108	rs962544	0.000452133	RUNX3
1	25238631	rs6699680	0.000463304	RUNX3
1	25240341	rs2236850	0.000285397	RUNX3
1	25363313	rs72657082	0.000798589	RUNX3
1	25363523	rs72657086	0.000732436	RUNX3
1	25375583	rs11248971	0.000991601	RUNX3
1	25401025	rs372001	0.000872791	RUNX3
1	25415583	rs311474	0.000667892	RUNX3
1	26987646	rs193084249	0.000181716	ARID1A
1	27021913	rs114165349	0.000627408	ARID1A
1	27046982	rs12729652	0.000762143	ARID1A
1	27094156	rs34502618	0.000880491	ARID1A
1	27104612	rs71636778	0.000782771	ARID1A
1	27139229	rs34928032	0.000924695	PIGV
1	27142554	rs60878021	0.000911376	ZDHHC18
1	27146944	rs36042864	0.000955679	ZDHHC18
1	27148271	rs12758993	0.000944702	ZDHHC18
1	27154470	rs76133297	0.000983226	ZDHHC18
1	27155166	rs60314236	0.000839539	ZDHHC18
1	27168188	rs12746395	0.000723944	ZDHHC18
1	27169200	rs71636784	0.00066112	ZDHHC18
1	27169484	rs35650645	0.000693348	ZDHHC18
1	27170583	rs71636785	0.000724159	ZDHHC18
1	27172684	rs116491347	0.000782811	ZDHHC18
1	27173449	rs6686271	0.000560447	ZDHHC18
1	27174180	rs78614739	0.000700325	ZDHHC18
1	27176431	rs17162315	0.000725945	ZDHHC18
1	27177907	rs17162316	0.00078692	ZDHHC18
1	27180088	rs75460349	0.000199404	ZDHHC18
1	27182261	rs12747620	0.000684295	ZDHHC18
1	27185115	rs71636787	0.000651608	ZDHHC18
1	27186149	rs34556682	0.00088443	ZDHHC18
1	27186485	rs71636788	0.000649613	ZDHHC18
1	27186731	rs34852521	0.000641036	ZDHHC18
1	27188057	rs34889971	0.000836281	SFN
1	27191411	rs1883660	0.000582263	SFN
1	27195693	rs12742519	0.000498076	SFN
1	27197363	rs12753968	0.000757379	GPN2
1	27197733	rs77402838	0.000548761	GPN2
1	27198937	rs12735407	0.000551826	GPN2
1	27200156	rs113002196	0.000578219	GPN2
1	27203728	rs34696599	0.000800514	GPN2
1	27204183	rs34204245	0.000508005	GPN2
1	27209439	rs74465889	0.000567007	GPN2
1	27212239	rs35866833	0.000614257	GPN2
1	27213041	rs3929859	0.000535312	GPN2
1	27213079	rs113312820	0.000631899	GPN2
1	27213362	rs34353981	0.000793281	GPN2
1	27214114	rs34801699	0.000639125	GPN2
1	27214245	rs71636790	0.000667722	GPN2
1	27215079	rs34460334	0.000611394	GPN2
1	27284913	rs79598313	0.000391807	KDF1
1	29569061	rs182093722	0.000974805	PTPRU
1	29639708	rs10915250	0.000545758	PTPRU
1	29639817	rs10737387	0.000845815	PTPRU
1	29640932	rs7545515	0.000910473	PTPRU
1	29642318	rs2179795	0.000905168	PTPRU
1	30162007	rs9729887	0.00035673	PTPRU
1	30330673	rs72658911	0.000769172	PTPRU
1	30335596	rs921200	0.000853167	PTPRU
1	30341795	rs72658922	0.000486038	PTPRU
1	30342993	rs12124954	0.000411044	PTPRU
1	30344600	rs2377158	0.000403008	PTPRU
1	30347892	rs12076267	0.000335575	PTPRU
1	30348925	rs12134222	0.000328594	PTPRU
1	30349204	rs1448338	0.000354446	PTPRU
1	30349276	rs1448337	0.000327146	PTPRU
1	30351973	rs72658935	0.000712325	ENSG00000289710
1	30354763	rs67850826	0.000391139	ENSG00000289710
1	34348938	rs77851779	0.000908035	CSMD2
1	37911896	rs111375148	0.000565704	ZC3H12A
1	37913007	rs11580278	0.000913662	ZC3H12A
1	37913653	rs72923121	5.03771e-05	ZC3H12A
1	37914240	rs58122371	4.34127e-05	ZC3H12A
1	37915428	rs112939545	7.19482e-05	ZC3H12A
1	37918320	rs1395720	0.000686006	ZC3H12A
1	37919407	rs2811603	0.000675423	ZC3H12A
1	37933060	rs72923168	6.3904e-05	ZC3H12A
1	37933450	rs72923171	9.48027e-05	ZC3H12A
1	37937637	rs72923185	8.15647e-05	ZC3H12A
1	37946855	rs11589893	6.98493e-05	ZC3H12A
1	37950661	rs6668285	0.0002606	ZC3H12A
1	38232209	rs112352675	0.000890658	EPHA10
1	38267002	rs112178864	0.000389692	MANEAL
1	38363433	rs138546866	0.000334241	INPP5B
1	38380913	rs112495211	0.000405293	INPP5B
1	38386727	rs28470722	0.000635239	INPP5B
1	38397341	rs34655914	8.22429e-05	INPP5B
1	38397369	rs35267671	7.97585e-05	INPP5B
1	38398588	rs17465420	7.88024e-05	INPP5B
1	38399816	rs28605759	0.00047583	INPP5B
1	38400558	rs28493395	7.0261e-05	INPP5B
1	38402459	rs28683126	5.93881e-05	INPP5B
1	38405257	rs28730330	5.83571e-05	INPP5B
1	38405358	rs28626364	5.44976e-05	INPP5B
1	38407014	rs28435150	5.46809e-05	INPP5B
1	38407146	rs28570969	5.53016e-05	INPP5B
1	38407963	rs2127645	5.15866e-05	INPP5B
1	38408164	rs2170169	5.76014e-05	INPP5B
1	38408846	rs28760325	5.22025e-05	INPP5B
1	38408868	rs28645205	5.39964e-05	INPP5B
1	38408974	rs28391281	0.000228205	INPP5B
1	38409073	rs28673728	0.000383881	INPP5B
1	38409103	rs28380108	0.000344535	INPP5B
1	38410321	rs28611172	0.000121912	INPP5B
1	38411350	rs11485595	0.000513095	INPP5B
1	38411445	rs871524	0.000657914	INPP5B
1	38415507	rs17531077	9.52731e-05	INPP5B
1	38416310	rs72661887	0.000335198	INPP5B
1	38418496	rs17465651	0.000427827	SF3A3
1	38419218	rs11583126	0.0004298	SF3A3
1	38423055	rs3932027	0.000393617	SF3A3
1	38434306	rs28428561	8.65625e-05	SF3A3
1	38444749	rs7555461	0.000117736	SF3A3
1	38445654	rs10890238	8.62367e-05	SF3A3
1	38446986	rs11210825	0.00044773	SF3A3
1	38448798	rs11210842	0.000435873	SF3A3
1	38449163	rs12569027	0.000432155	SF3A3
1	38449565	rs11210866	0.000440882	SF3A3
1	38452581	rs12138115	0.000135521	SF3A3
1	38453030	rs12024166	0.00042834	SF3A3
1	38453041	rs12044531	0.00036337	SF3A3
1	38455891	rs4360494	3.98407e-05	SF3A3
1	38456106	rs4072980	4.42135e-05	SF3A3
1	38461319	rs61776719	9.43647e-05	FHL3
1	38461821	rs67631072	0.000112335	FHL3
1	38463504	rs7366048	0.000122054	FHL3
1	38562298	rs1809328	6.7675e-05	POU3F1
1	38565549	rs4970626	0.000148765	POU3F1
1	38575606	rs2169570	0.000949929	POU3F1
1	38577397	rs74065715	0.000933085	POU3F1
1	38584551	rs74065717	0.000941141	POU3F1
1	39385296	rs72660012	0.000441014	RHBDL2
1	40683214	rs145454454	0.000357152	RLF
1	41056791	rs144734155	3.62818e-05	RIMS3
1	41064470	rs145972015	1.44547e-06	RIMS3
1	41112847	rs150137694	9.34949e-06	RIMS3
1	41793955	rs61774726	0.000796134	FOXO6
1	41805849	rs4660188	0.000289056	FOXO6
1	43264296	rs149569294	0.000766604	TMEM269
1	43489176	rs841421	0.000381741	SLC2A1
1	43513114	rs71654271	0.000738761	SLC2A1
1	43518830	rs35046440	0.000801949	FAM183A
1	43522774	rs35273351	0.000470103	FAM183A
1	46946019	rs2147032	0.00049921	DMBX1
1	48082085	rs113727493	0.000436863	TRABD2B
1	51365924	rs187188320	0.000419883	FAF1
1	51424838	rs185546043	0.000790115	FAF1
1	51450640	rs139486405	5.06074e-05	CDKN2C
1	51502244	rs181437157	0.000106381	CDKN2C
1	51661684	rs149471813	0.000141077	RNF11
1	52057850	rs190436945	0.000862454	OSBPL9
1	52146350	rs111544180	8.19569e-05	OSBPL9
1	52151271	rs113335863	0.000182096	OSBPL9
1	52182758	rs111560165	0.000312597	OSBPL9
1	52230355	rs111682449	0.000408383	OSBPL9
1	52366316	rs113378922	0.000449811	RAB3B
1	52371376	rs2809938	0.000349614	RAB3B
1	52371420	rs77823812	0.000770672	RAB3B
1	52372198	rs2809940	0.00037676	RAB3B
1	52372467	rs74080667	0.000368515	RAB3B
1	52372879	rs2794999	0.000347524	RAB3B
1	52376769	rs2244262	0.000445894	RAB3B
1	52380808	rs2842573	0.000463861	RAB3B
1	52381107	rs2809923	0.000465503	RAB3B
1	52383208	rs2809926	0.000468957	RAB3B
1	52402856	rs10888741	0.000583586	RAB3B
1	52402956	rs10888742	0.000589793	RAB3B
1	52404066	rs17395671	0.000588489	RAB3B
1	52412005	rs7514201	0.000597382	RAB3B
1	52416078	rs2809942	0.000588625	RAB3B
1	52419895	rs2795006	0.000533	RAB3B
1	52422229	rs6660010	0.000543192	RAB3B
1	52422863	rs2795007	0.000512629	RAB3B
1	52423043	rs2809947	0.000596295	RAB3B
1	53988977	rs75527787	0.00053448	GLIS1
1	54938737	rs75648667	0.000536087	SSBP3
1	54951806	rs115953828	0.000738073	ACOT11
1	54993252	rs12133324	0.000327103	ACOT11
1	54995927	rs11206379	0.000592535	ACOT11
1	54999754	rs55810938	0.000239986	ACOT11
1	54999759	rs12119389	0.000442709	ACOT11
1	55004904	rs57803696	0.000321872	ACOT11
1	55014099	rs299874	0.000840297	ACOT11
1	55130625	rs139958127	0.000837298	MROH7
1	55131649	rs75070110	0.00079484	MROH7
1	55131968	rs115036961	0.000821024	MROH7
1	55134271	rs114743474	0.000966768	MROH7
1	55134585	rs2304314	0.00075169	MROH7
1	55505647	rs11591147	7.82964e-07	PCSK9
1	55832951	rs72666043	0.000639004	USP24
1	55843257	rs72666047	0.000530088	USP24
1	56101822	rs1392140	0.000701039	USP24
1	56102749	rs769995	0.000830989	USP24
1	56103659	rs1039296	0.000717624	USP24
1	56108604	rs1165472	0.000732308	USP24
1	56111170	rs6659204	0.000893141	USP24
1	56116232	rs1514135	0.000603624	USP24
1	56119747	rs7540786	0.000508263	USP24
1	56120519	rs9436515	0.000776114	USP24
1	56173890	rs17112675	0.000756926	ENSG00000284686
1	56196527	rs1165510	0.000755771	ENSG00000284686
1	56199474	rs1165507	0.000404448	ENSG00000284686
1	56212865	rs1399134	0.000714013	ENSG00000284686
1	56215384	rs1165505	0.0007756	ENSG00000284686
1	56215627	rs1165503	0.000770707	ENSG00000284686
1	56217786	rs1165501	0.000764805	ENSG00000284686
1	56219293	rs1165500	0.000880202	ENSG00000284686
1	56219928	rs1165499	0.000861931	ENSG00000284686
1	56221607	rs1165497	0.000947816	ENSG00000284686
1	56223798	rs1165492	0.000939988	ENSG00000284686
1	56227806	rs1165488	0.00071026	ENSG00000284686
1	56229451	rs1165487	0.000762013	ENSG00000284686
1	56231812	rs1165515	0.000711916	ENSG00000284686
1	56232197	rs1179166	0.000786913	ENSG00000284686
1	56232221	rs1165516	0.00078552	ENSG00000284686
1	56232355	rs1165517	0.000761146	ENSG00000284686
1	56233063	rs1165518	0.000693689	ENSG00000284686
1	56237428	rs1165520	0.000580002	ENSG00000284686
1	56239261	rs753978	0.000674139	ENSG00000284686
1	56240702	rs12092608	0.000620515	ENSG00000284686
1	56752517	rs6664002	0.000813124	ENSG00000284686
1	56758973	rs2994802	0.000758906	ENSG00000284686
1	56761631	rs2994571	0.000711486	ENSG00000284686
1	56763590	rs17113672	0.000802956	ENSG00000284686
1	56765884	rs11590092	0.000851029	ENSG00000284686
1	56766593	rs2994803	0.000866292	ENSG00000284686
1	56806153	rs72660501	0.000937985	ENSG00000284686
1	61781663	rs72666615	0.000186327	NFIA
1	61940027	rs112098148	0.000785792	NFIA
1	61968028	rs112642395	7.02473e-05	NFIA
1	62859782	rs4915835	0.000617961	USP1
1	62865065	rs72667324	0.000478778	USP1
1	62891380	rs7554876	0.000550066	USP1
1	63653925	rs79421734	0.000452321	FOXD3
1	64191069	rs187819122	0.000457801	ROR1
1	65892709	rs57792498	0.000731734	LEPROT
1	65894160	rs12077210	0.000347847	LEPROT
1	65896308	rs12065099	5.19727e-05	LEPROT
1	65896612	rs11208648	5.29935e-05	LEPROT
1	65897869	rs7883	4.88053e-05	LEPROT
1	65899320	rs7661	3.70194e-05	LEPROT
1	65902202	rs17127643	6.29605e-05	LEPR
1	65903445	rs17097182	5.61738e-05	LEPR
1	65903708	rs79160459	5.5542e-05	LEPR
1	65904644	rs6669785	5.98077e-05	LEPR
1	65904691	rs6669873	5.99467e-05	LEPR
1	65906067	rs10889550	4.26069e-05	LEPR
1	65906173	rs10889552	3.8938e-05	LEPR
1	65906265	rs10889553	3.67302e-05	LEPR
1	65932355	rs12086650	5.04123e-07	LEPR
1	65939974	rs61090190	7.54717e-07	LEPR
1	65943471	rs17127656	4.0133e-08	LEPR
1	65948791	rs7518849	4.87051e-08	LEPR
1	65957141	rs11579567	7.1316e-08	LEPR
1	65965720	rs7534177	4.51469e-08	LEPR
1	65970367	rs74082071	1.15139e-07	LEPR
1	65970925	rs74082072	9.75541e-06	LEPR
1	65979280	rs11208659	1.08935e-05	LEPR
1	65983626	rs11208660	7.37235e-06	LEPR
1	65984856	rs75331601	1.77166e-06	LEPR
1	65985506	rs12141591	1.30236e-07	LEPR
1	65987164	rs11208662	1.36664e-05	LEPR
1	65988093	rs1011527	1.89193e-07	LEPR
1	65988706	rs1571151	1.30277e-05	LEPR
1	65989878	rs10889560	1.17056e-05	LEPR
1	65991026	rs76656279	5.97578e-07	LEPR
1	65992140	rs12135802	2.36272e-07	LEPR
1	66002660	rs12140910	2.64852e-07	LEPR
1	66003474	rs17413610	2.73736e-07	LEPR
1	66003765	rs12138493	2.58059e-07	LEPR
1	66003854	rs1171267	0.000992749	LEPR
1	66006571	rs78639398	3.46646e-07	LEPR
1	66008076	rs12137973	5.51413e-07	LEPR
1	66016586	rs2211654	4.8784e-07	LEPR
1	66017718	rs116508643	4.84764e-07	LEPR
1	66313934	rs12124521	7.80705e-05	PDE4B
1	66324107	rs12133397	0.000320641	PDE4B
1	66336191	rs12121598	0.000491383	PDE4B
1	66358949	rs12146145	8.92581e-05	PDE4B
1	66408024	rs12117841	0.000410756	PDE4B
1	66562073	rs182290961	0.000102811	PDE4B
1	66594826	rs143668036	0.000116182	PDE4B
1	66615362	rs144612875	6.54031e-05	PDE4B
1	66645444	rs79279009	6.76445e-05	PDE4B
1	66685456	rs141773441	1.09433e-05	PDE4B
1	66694658	rs6692281	0.000187013	PDE4B
1	66696364	rs75670388	1.20739e-05	PDE4B
1	66786756	rs7513323	0.000751651	PDE4B
1	70001244	rs76396758	0.000769919	LRRC7
1	71977877	rs61764973	0.000804829	NEGR1
1	72010381	rs61764985	0.00082483	NEGR1
1	72925024	rs6698502	0.000754786	NEGR1
1	72941970	rs74089203	0.000882085	NEGR1
1	72945762	rs61491549	0.000880149	NEGR1
1	73288601	rs10889993	0.000985377	NEGR1
1	74447834	rs74433984	0.000996637	LRRIQ3
1	74448268	rs57725374	0.000975132	LRRIQ3
1	74459386	rs74096019	0.000997322	LRRIQ3
1	74545861	rs1340471	0.000729786	LRRIQ3
1	74704513	rs11210443	0.00086848	FPGT-TNNI3K
1	74709711	rs3765654	0.000723561	FPGT-TNNI3K
1	74758331	rs61776172	0.00075645	FPGT-TNNI3K
1	74826551	rs12750929	0.000417503	FPGT-TNNI3K
1	74838026	rs12404339	0.00040856	FPGT-TNNI3K
1	74847747	rs45618533	0.00063475	FPGT-TNNI3K
1	74847882	rs45560240	0.000636487	FPGT-TNNI3K
1	77851110	rs2349966	0.00087291	AK5
1	77852332	rs11162332	0.000888713	AK5
1	77856869	rs3896705	0.000878306	AK5
1	77857983	rs58586168	0.000709723	AK5
1	77859960	rs6680888	0.000717925	AK5
1	77861975	rs10873936	0.000753703	AK5
1	77865140	rs6663047	0.000692879	AK5
1	77888823	rs2351032	0.000713436	AK5
1	78428194	rs6689438	0.000698559	FUBP1
1	78489539	rs115654008	0.000889925	GIPC2
1	78523270	rs60883538	0.000260963	GIPC2
1	78600095	rs75835795	0.000308466	GIPC2
1	79500085	rs17406957	2.71597e-05	ADGRL4
1	79503653	rs61768984	2.76789e-05	ADGRL4
1	79503863	rs61768985	2.78624e-05	ADGRL4
1	79504730	rs1332821	2.7163e-05	ADGRL4
1	79506410	rs12046325	2.7679e-05	ADGRL4
1	79506853	rs12022188	2.53943e-05	ADGRL4
1	79507205	rs77926896	2.95864e-05	ADGRL4
1	79508151	rs1332817	8.34638e-05	ADGRL4
1	79508908	rs61768992	8.61436e-05	ADGRL4
1	79509501	rs12031715	0.000108377	ADGRL4
1	79509683	rs12049368	0.000106117	ADGRL4
1	79510090	rs61768993	2.73797e-05	ADGRL4
1	79512416	rs78463636	8.83288e-05	ADGRL4
1	79512727	rs61768994	8.29299e-05	ADGRL4
1	79517457	rs11162604	7.21856e-05	ADGRL4
1	79517460	rs11162605	7.2457e-05	ADGRL4
1	79519047	rs61768996	7.52828e-05	ADGRL4
1	79521545	rs12033094	7.28847e-05	ADGRL4
1	79530328	rs61768998	1.6105e-05	ADGRL4
1	79532046	rs12028170	2.92465e-05	ADGRL4
1	79533747	rs12029371	2.58403e-05	ADGRL4
1	79538377	rs61769008	3.02525e-05	ADGRL4
1	79539227	rs61769009	3.02475e-05	ADGRL4
1	79540215	rs17416012	2.99962e-05	ADGRL4
1	79543948	rs59960228	5.65736e-05	ADGRL4
1	79545012	rs61769010	3.60076e-05	ADGRL4
1	79546374	rs4311840	3.41706e-05	ADGRL4
1	79548945	rs4650641	3.69171e-05	ADGRL4
1	79552777	rs10874010	4.35975e-05	ADGRL4
1	79553671	rs7533890	4.36601e-05	ADGRL4
1	79563533	rs3845366	4.58029e-05	ADGRL4
1	79564855	rs61769020	5.76988e-05	ADGRL4
1	79565707	rs60739114	6.87187e-05	ADGRL4
1	79571946	rs10874014	2.6724e-05	ADGRL4
1	79572286	rs12143269	3.14854e-05	ADGRL4
1	79574878	rs901680	2.90696e-05	ADGRL4
1	79575171	rs901679	2.70457e-05	ADGRL4
1	79579600	rs901678	2.65387e-05	ADGRL4
1	79581523	rs61769035	2.80772e-05	ADGRL4
1	79582090	rs12723597	1.04878e-05	ADGRL4
1	79587385	rs17408603	0.000601951	ADGRL4
1	79587526	rs17408617	0.000525472	ADGRL4
1	79589303	rs61769037	0.000495906	ADGRL4
1	79591862	rs76689254	0.000651125	ADGRL4
1	79595510	rs1571990	0.000639996	ADGRL4
1	79599783	rs61769038	0.000653802	ADGRL4
1	79604248	rs61771161	0.000519524	ADGRL4
1	79604312	rs61771162	0.000571603	ADGRL4
1	79605003	rs61771164	0.00049879	ADGRL4
1	79605863	rs61771165	0.000516725	ADGRL4
1	79607323	rs79423404	0.000491449	ADGRL4
1	79607514	rs17449554	0.00049901	ADGRL4
1	79611178	rs75942152	0.000506251	ADGRL4
1	79612411	rs17449834	0.000452049	ADGRL4
1	79614834	rs228462	0.000417486	ADGRL4
1	79615549	rs228460	0.000427221	ADGRL4
1	79618732	rs228457	0.000468497	ADGRL4
1	79626957	rs7515556	0.000455894	ADGRL4
1	79627022	rs7517881	0.000453145	ADGRL4
1	79628015	rs228531	0.000546364	ADGRL4
1	79631514	rs228525	0.000490817	ADGRL4
1	79634744	rs228572	0.000397867	ADGRL4
1	79644463	rs228565	0.000321816	ADGRL4
1	79645880	rs4141605	0.000341241	ADGRL4
1	79646081	rs228564	0.000334703	ADGRL4
1	79648631	rs228559	0.000297888	ADGRL4
1	79650782	rs228556	0.000758319	ADGRL4
1	79655264	rs228554	0.000381285	ADGRL4
1	79656237	rs228552	0.000272356	ADGRL4
1	79692809	rs140878231	0.000976425	ADGRL4
1	84973275	rs11163986	0.000775925	SPATA1
1	84975571	rs6660306	0.000796969	SPATA1
1	84977773	rs10493754	0.00081948	SPATA1
1	84979869	rs12075532	0.000803755	SPATA1
1	84981025	rs10874449	0.000781351	SPATA1
1	84982976	rs11163993	0.000809365	SPATA1
1	89568953	rs111844971	0.00021942	GBP2
1	89670306	rs57561483	0.000982156	GBP4
1	89674441	rs115733506	0.000888936	GBP4
1	89679524	rs116234884	0.000785852	GBP4
1	89682870	rs114073509	0.00096362	GBP4
1	89694552	rs145705692	0.000975031	GBP5
1	90306968	rs79522482	0.000693457	ENSG00000271949
1	90315590	rs78812065	0.000783037	ENSG00000271949
1	92116815	rs183432142	0.000642869	TGFBR3
1	92203803	rs2087299	0.000323645	TGFBR3
1	92968016	rs139295834	0.00013812	EVI5
1	93010131	rs187575920	0.00023822	EVI5
1	93391842	rs148180304	0.000407613	DIPK1A
1	94733161	rs77296186	0.000661007	ARHGAP29
1	94743741	rs183459328	0.00073243	ARHGAP29
1	94838769	rs12119731	0.000136505	ABCD3
1	94865208	rs12132070	0.00072215	ABCD3
1	94871091	rs12023050	0.000638864	ABCD3
1	94872953	rs11165136	0.000642087	ABCD3
1	95206437	rs998595	0.000718164	SLC44A3
1	95207442	rs1689166	0.000832176	SLC44A3
1	95211817	rs1760512	0.000750528	SLC44A3
1	99649927	rs7538420	0.000479413	PLPPR5
1	99782804	rs17120216	0.000778415	PLPPR4
1	99786712	rs11166220	0.00029047	PLPPR4
1	99787415	rs12090091	0.000602828	PLPPR4
1	99787947	rs56059406	0.00026691	PLPPR4
1	99788097	rs55982901	0.000603362	PLPPR4
1	99791342	rs12083619	0.000521103	PLPPR4
1	99792064	rs942980	0.000534467	PLPPR4
1	99794033	rs11166222	0.000537936	PLPPR4
1	99794788	rs12062316	0.00056268	PLPPR4
1	99796945	rs11166224	0.000253724	PLPPR4
1	106758061	rs114775586	0.000959774	PRMT6
1	106768084	rs71673363	0.000778338	PRMT6
1	109554684	rs723281	0.000632981	WDR47
1	109591321	rs140610504	0.000823148	WDR47
1	109815252	rs611917	0.000936761	CELSR2
1	109817192	rs7528419	7.17362e-05	CELSR2
1	109817590	rs12740374	8.91523e-05	CELSR2
1	109817838	rs660240	2.0693e-05	CELSR2
1	109818306	rs629301	7.09581e-05	CELSR2
1	109818530	rs646776	6.55286e-05	CELSR2
1	109821307	rs583104	7.91388e-05	PSRC1
1	109821511	rs602633	2.77654e-05	PSRC1
1	109821797	rs4970836	4.40369e-05	PSRC1
1	109822143	rs1277930	5.37325e-05	PSRC1
1	109822166	rs599839	5.31324e-05	PSRC1
1	109827253	rs672569	0.000222395	PSRC1
1	109830993	rs141844707	0.000429734	MYBPHL
1	109831225	rs115967373	0.000411829	MYBPHL
1	109833187	rs17584208	0.000661581	MYBPHL
1	109834938	rs17645031	0.000688402	MYBPHL
1	109835163	rs41306199	0.000592129	MYBPHL
1	109839392	rs604349	0.00068556	MYBPHL
1	110089029	rs41301297	0.000685646	GPR61
1	111843916	rs12127136	0.000632625	CHIA
1	111848628	rs6694264	0.000760532	CHIA
1	111856582	rs2786148	0.00020046	CHIA
1	111856695	rs2786149	0.000201171	CHIA
1	111857087	rs2786151	0.000208618	CHIA
1	111857612	rs2786153	9.73596e-05	CHIA
1	111857685	rs2820073	0.000285593	CHIA
1	111869487	rs10776724	8.16668e-05	CHIA
1	111869724	rs74850135	0.00096008	CHIA
1	111870786	rs2152781	0.0009272	CHIA
1	111871081	rs2786147	8.52273e-05	CHIA
1	111871172	rs2786146	0.000209391	CHIA
1	111871856	rs2820088	9.05812e-05	CHIA
1	111872414	rs9429595	9.03474e-05	CHIA
1	111873290	rs12119663	0.00089885	CHIA
1	111876402	rs2786144	0.000201596	PIFO
1	111876604	rs2820069	8.89294e-05	PIFO
1	111876886	rs2786143	9.27288e-05	PIFO
1	111877859	rs6673943	9.25321e-05	PIFO
1	111878127	rs6676930	9.27558e-05	PIFO
1	111884013	rs12029516	9.41662e-05	PIFO
1	111887312	rs10776726	9.11631e-05	PIFO
1	111890059	rs17027476	0.000982249	PIFO
1	111892905	rs3820443	0.000316405	PIFO
1	111892909	rs56255516	0.000964295	PIFO
1	111892994	rs12033188	0.000323695	PIFO
1	111893281	rs74108989	0.000950552	PIFO
1	111893390	rs4839125	0.000324587	PIFO
1	111893417	rs4839126	0.000319647	PIFO
1	111893708	rs10158004	0.000599082	PIFO
1	111893958	rs1668	0.00075008	PIFO
1	112174780	rs115269189	0.000479057	RAP1A
1	112244216	rs181452457	0.000721514	RAP1A
1	112575013	rs56158070	0.000628341	KCND3
1	112575961	rs3860210	0.000667207	KCND3
1	112576210	rs269113	0.000680668	KCND3
1	112576776	rs56136520	0.000612086	KCND3
1	112576807	rs56293311	0.000624227	KCND3
1	112576821	rs56210502	0.00063295	KCND3
1	112579325	rs4839201	0.0001518	KCND3
1	112579882	rs4838936	0.000143371	KCND3
1	112583854	rs269120	0.00032497	KCND3
1	112585125	rs55690808	0.000774553	KCND3
1	112586954	rs4839202	0.000315618	KCND3
1	112589644	rs11102374	0.000228191	KCND3
1	112589826	rs12566500	0.00026361	KCND3
1	112590140	rs198795	0.000338433	KCND3
1	112592672	rs269071	0.000888857	KCND3
1	112593217	rs269072	0.000868691	KCND3
1	112594445	rs655856	0.000794931	KCND3
1	112594930	rs543966	0.000841019	KCND3
1	112595728	rs1838300	0.000937006	KCND3
1	112595763	rs373844	0.000862568	KCND3
1	112596321	rs12139122	0.000647544	KCND3
1	112596703	rs269074	0.00080715	KCND3
1	112597212	rs1867402	0.00086966	KCND3
1	112597282	rs269076	0.000830258	KCND3
1	112597532	rs269079	0.00082583	KCND3
1	113004921	rs3762333	0.000816777	CTTNBP2NL
1	114688789	rs61810288	0.000301444	SYT6
1	114821586	rs1874348	0.000452844	TRIM33
1	115833728	rs75025721	0.000865848	NGF
1	115914077	rs17163853	0.000646599	NGF
1	115916818	rs17163855	0.000963911	NGF
1	116667453	rs147417328	0.000773477	MAB21L3
1	120350309	rs2994808	0.000265457	REG4
1	120352453	rs2994810	0.000104862	REG4
1	120353189	rs3009199	0.000201809	REG4
1	120353364	rs3009198	0.000182465	REG4
1	120355513	rs2994811	0.000116908	REG4
1	120356568	rs2994812	0.000620433	REG4
1	120359998	rs3009197	0.000113522	REG4
1	120360473	rs3009196	0.000110198	REG4
1	120362531	rs2994814	0.000633091	REG4
1	120363381	rs2153675	0.00012768	REG4
1	120365519	rs2994815	0.00013056	REG4
1	120366283	rs2185608	0.000112314	REG4
1	120366712	rs3009195	0.000111791	REG4
1	120368670	rs1856971	0.000117871	REG4
1	120368721	rs1856970	0.000102014	REG4
1	120371217	rs2994816	0.000106658	REG4
1	120371903	rs2994817	0.00010011	REG4
1	120372282	rs2994818	0.000106872	REG4
1	120372492	rs2363611	0.000105811	REG4
1	120373264	rs2994819	0.000100296	REG4
1	120373298	rs3009194	0.000102859	REG4
1	120409578	rs2793833	0.000557699	ADAM30
1	149161732	rs828503	0.000928329	H3-2
1	149175486	rs146404269	0.000435246	H3-2
1	153412147	rs116038461	0.000291329	S100A7L2
1	153451003	rs76697909	0.000394497	S100A7
1	153571139	rs150941544	0.00069915	S100A16
1	155914240	rs1544119	0.000858684	RXFP4
1	155917880	rs1010033	0.000887497	ARHGEF2
1	155918354	rs2364402	0.000905357	ARHGEF2
1	155924505	rs4661162	0.000889874	ARHGEF2
1	155926400	rs28379575	0.000966141	ARHGEF2
1	155927193	rs12138833	0.000937759	ARHGEF2
1	155928232	rs2364404	0.000822482	ARHGEF2
1	155928242	rs2886069	0.000947459	ARHGEF2
1	155929492	rs4661169	0.000852074	ARHGEF2
1	155929496	rs4661170	0.000971393	ARHGEF2
1	155929859	rs4661172	0.000948879	ARHGEF2
1	156045662	rs10047112	9.57563e-05	MEX3A
1	156078249	rs915179	0.00083299	LMNA
1	156079083	rs915180	0.000828551	LMNA
1	156963549	rs61801967	9.28948e-05	ARHGEF11
1	158811125	rs56088733	0.00096176	MNDA
1	161066076	rs143226816	0.000156741	KLHDC9
1	165352270	rs6426914	0.000933626	RXRG
1	165639630	rs1890080	0.000969404	ALDH9A1
1	167532944	rs17477053	0.000818329	CREG1
1	168854764	rs146836738	0.000706023	DPT
1	169377123	rs61807021	0.000800737	CCDC181
1	172394174	rs76132974	0.000196073	PIGC
1	172421061	rs143059059	0.000131252	C1orf105
1	174738838	rs6696465	0.000873182	RABGAP1L
1	174752486	rs1653634	0.000949531	RABGAP1L
1	174756623	rs10798324	0.000956609	RABGAP1L
1	174772322	rs1613634	0.000857923	RABGAP1L
1	174787724	rs3118990	0.000922734	RABGAP1L
1	174788383	rs3118988	0.000928905	RABGAP1L
1	174997328	rs2861102	0.00069208	MRPS14
1	175118895	rs12747817	0.000573744	TNN
1	175120079	rs6701037	0.000653285	TNN
1	175122123	rs7514749	0.000672764	KIAA0040
1	175122759	rs34493921	0.000673028	KIAA0040
1	175123186	rs11585617	0.000664951	KIAA0040
1	175123288	rs11580331	0.000664951	KIAA0040
1	175123858	rs6702010	0.000384737	KIAA0040
1	175123897	rs6677097	0.000404518	KIAA0040
1	175124789	rs7512413	0.000409009	KIAA0040
1	175125036	rs6425323	0.000409656	KIAA0040
1	175125264	rs6681020	0.000405671	KIAA0040
1	175125378	rs6659824	0.000400582	KIAA0040
1	175125440	rs6683533	0.000412077	KIAA0040
1	175126223	rs1057305	0.000353776	KIAA0040
1	175126423	rs1057302	0.000358794	KIAA0040
1	175126524	rs1057301	0.000364471	KIAA0040
1	175126721	rs6929	0.000380101	KIAA0040
1	175127534	rs1057246	0.000653137	KIAA0040
1	175128536	rs72719370	0.00054405	KIAA0040
1	175128537	rs67332874	0.000559376	KIAA0040
1	175128543	rs34270511	0.00053384	KIAA0040
1	175128726	rs6664840	0.000597134	KIAA0040
1	175130204	rs1057239	0.000948801	KIAA0040
1	175130773	rs2285220	0.000949189	KIAA0040
1	175130983	rs2285219	0.000864378	KIAA0040
1	175131340	rs34370567	0.000957382	KIAA0040
1	175131962	rs13374887	0.000971686	KIAA0040
1	175132371	rs1894709	0.000965922	KIAA0040
1	177612246	rs11577921	0.000420031	SEC16B
1	179671325	rs4454503	0.000961169	TDRD5
1	179688331	rs145528113	0.00038738	FAM163A
1	179763269	rs6684425	0.000804113	FAM163A
1	179776841	rs2777920	0.000849335	FAM163A
1	179779054	rs1281422	0.00088119	FAM163A
1	179779798	rs904272	0.000736467	FAM163A
1	179785737	rs2252388	0.000422587	FAM163A
1	179785891	rs2252384	0.000464857	FAM163A
1	179786005	rs2252288	0.000553111	FAM163A
1	179787027	rs2794579	0.000671878	FAM163A
1	179790110	rs2777913	0.000676819	FAM163A
1	179790770	rs78492011	0.00081521	FAM163A
1	179790983	rs2777914	0.000675227	FAM163A
1	179792669	rs2777915	0.00060211	FAM163A
1	179795505	rs1148821	0.000751627	FAM163A
1	179795955	rs1148820	0.000764629	FAM163A
1	179799430	rs1299684	0.000849264	TOR1AIP2
1	179921012	rs77184773	0.000249548	CEP350
1	179958878	rs78737770	0.000547569	CEP350
1	180019626	rs145052145	0.000924441	CEP350
1	180080629	rs79555092	0.000388938	CEP350
1	180124634	rs34430949	0.000239373	QSOX1
1	180127107	rs6425611	0.0002845	QSOX1
1	182547800	rs7513620	7.08632e-05	RNASEL
1	182576574	rs641875	0.000525346	RGS16
1	183329261	rs12146097	0.000240844	NMNAT2
1	184732226	rs193155077	0.000590777	EDEM3
1	187474107	rs12097338	0.000388225	PLA2G4A
1	187483206	rs4593773	0.000393268	PLA2G4A
1	187505827	rs2789388	0.000439281	PLA2G4A
1	187804013	rs145287874	0.000785441	PLA2G4A
1	197328594	rs2821117	0.000887937	CRB1
1	197368231	rs2821101	0.00096391	CRB1
1	197436039	rs10922234	0.000570721	CRB1
1	197450636	rs17562659	0.000985443	CRB1
1	197452162	rs12023045	0.000566856	CRB1
1	197453203	rs12563307	0.000486678	CRB1
1	197458119	rs1073102	0.000494859	CRB1
1	197459805	rs10922238	0.000493046	CRB1
1	197508265	rs4915550	0.000527005	DENND1B
1	197508901	rs4915551	0.000107622	DENND1B
1	197512778	rs4915552	0.000704146	DENND1B
1	197512789	rs10754224	0.000751309	DENND1B
1	197515715	rs4303099	0.000528184	DENND1B
1	197515777	rs4316386	0.000597587	DENND1B
1	197522671	rs6688993	0.000347592	DENND1B
1	197522958	rs12028758	0.000363575	DENND1B
1	197525439	rs12025476	0.000323371	DENND1B
1	197527615	rs10922253	0.000341666	DENND1B
1	197528149	rs10494758	0.000339808	DENND1B
1	197528329	rs6682689	0.000283026	DENND1B
1	197528488	rs6691173	0.000395042	DENND1B
1	197528805	rs12563879	0.000423297	DENND1B
1	197529218	rs2111931	0.000463264	DENND1B
1	197529264	rs12731480	0.000453974	DENND1B
1	197529577	rs12125739	0.000424563	DENND1B
1	197530702	rs34261593	0.000414543	DENND1B
1	197534354	rs1421397	0.00052857	DENND1B
1	197536225	rs6689216	0.000539611	DENND1B
1	197536705	rs10754225	0.000538955	DENND1B
1	197537029	rs10922255	0.000541299	DENND1B
1	197538543	rs6698921	0.000505997	DENND1B
1	197541560	rs7523909	0.000518912	DENND1B
1	197542106	rs6672023	0.000457405	DENND1B
1	197545199	rs7526846	0.000509327	DENND1B
1	197545307	rs10922256	0.000454058	DENND1B
1	197545720	rs10922257	0.000454711	DENND1B
1	197546426	rs6676073	0.000469733	DENND1B
1	197546459	rs2016722	0.000477709	DENND1B
1	197546891	rs6428410	0.000542198	DENND1B
1	197547491	rs10922258	0.000532401	DENND1B
1	197548933	rs10737692	0.000542414	DENND1B
1	197549551	rs4915554	0.000388175	DENND1B
1	197551514	rs4915555	0.000440512	DENND1B
1	197554134	rs2193733	0.000511465	DENND1B
1	197555519	rs12131160	0.000431744	DENND1B
1	197556904	rs12565840	0.000434284	DENND1B
1	197557272	rs10922261	0.00044099	DENND1B
1	197557552	rs2193734	0.000503707	DENND1B
1	197559835	rs10922262	0.000427454	DENND1B
1	197560485	rs17622452	0.000427454	DENND1B
1	197561182	rs2160969	0.000506188	DENND1B
1	197561407	rs8179369	0.000504647	DENND1B
1	197565337	rs12116519	0.000421635	DENND1B
1	197565832	rs12747786	0.000427454	DENND1B
1	197569657	rs6428411	0.000478155	DENND1B
1	197570018	rs6428412	0.000511936	DENND1B
1	197571239	rs6676795	0.000826084	DENND1B
1	197571246	rs7544969	0.000703859	DENND1B
1	197571577	rs1833464	0.000508421	DENND1B
1	197571885	rs7531581	0.00053901	DENND1B
1	197572672	rs12142712	0.000472054	DENND1B
1	197574174	rs972405	0.00028168	DENND1B
1	197580084	rs1362939	0.000395259	DENND1B
1	197580452	rs12116508	0.000353904	DENND1B
1	197582601	rs4915557	0.000362507	DENND1B
1	197582809	rs4915558	0.000364802	DENND1B
1	197583281	rs1969	0.000396171	DENND1B
1	197583843	rs3814321	0.000404786	DENND1B
1	197584553	rs12744898	0.000354848	DENND1B
1	197588006	rs12022672	0.000371995	DENND1B
1	197592568	rs12133885	0.000454076	DENND1B
1	197596196	rs143337104	0.000402466	DENND1B
1	197599552	rs61829341	0.000355368	DENND1B
1	197601092	rs12127378	0.000410045	DENND1B
1	197601668	rs12041661	0.000441113	DENND1B
1	197604346	rs17565558	0.00040127	DENND1B
1	197605099	rs10442660	0.000449738	DENND1B
1	197606708	rs10442656	0.000390053	DENND1B
1	197612551	rs2477553	0.000439168	DENND1B
1	197612759	rs2477070	0.000402803	DENND1B
1	197612994	rs1747826	0.000403178	DENND1B
1	197615391	rs1747827	0.000387677	DENND1B
1	197619068	rs2488390	0.000434439	DENND1B
1	197619932	rs2477071	0.000449356	DENND1B
1	197626708	rs2253257	0.000481031	DENND1B
1	197626823	rs2477074	0.000424289	DENND1B
1	197629342	rs1775453	0.000339285	DENND1B
1	197632910	rs1775470	0.000424969	DENND1B
1	197635605	rs1775451	0.000429974	DENND1B
1	197650505	rs2488410	0.00045003	DENND1B
1	197652602	rs1775450	0.000545862	DENND1B
1	197653036	rs1747811	0.000453128	DENND1B
1	197657149	rs1578720	0.000490431	DENND1B
1	197657361	rs2477075	0.000447379	DENND1B
1	197658799	rs2488411	0.000537628	DENND1B
1	197659555	rs1891497	0.000498273	DENND1B
1	197660143	rs2477076	0.00047055	DENND1B
1	197664395	rs2358774	0.000574258	DENND1B
1	197683590	rs1573099	0.000450851	DENND1B
1	197683807	rs1573098	0.000439634	DENND1B
1	197684499	rs1621898	0.000441359	DENND1B
1	197685151	rs1775457	0.00044107	DENND1B
1	197693127	rs2147300	0.000419041	DENND1B
1	197694037	rs2488387	0.000473288	DENND1B
1	197698103	rs1747815	0.00025592	DENND1B
1	197699699	rs1747814	0.000281885	DENND1B
1	197702225	rs2488400	0.00026972	DENND1B
1	197708342	rs1747818	0.000919325	DENND1B
1	197713783	rs2477060	0.000293595	DENND1B
1	197722117	rs2488392	0.000304434	DENND1B
1	197723747	rs2477063	0.000174464	DENND1B
1	197727298	rs1775454	0.000308095	DENND1B
1	197728734	rs2477065	0.000557142	DENND1B
1	197728843	rs2477066	0.000561413	DENND1B
1	197733055	rs1775456	0.000537712	DENND1B
1	197733453	rs1342696	0.000446611	DENND1B
1	197733942	rs1539413	0.000552284	DENND1B
1	197735497	rs2488394	0.000408232	DENND1B
1	197738325	rs1924517	0.000564727	DENND1B
1	197738327	rs1924518	0.000576021	DENND1B
1	197738780	rs2488395	0.000428882	DENND1B
1	197740213	rs1775443	0.00057554	DENND1B
1	197740690	rs1775444	0.000566935	DENND1B
1	197742171	rs2488396	0.000562492	DENND1B
1	197746486	rs1775447	0.000612937	DENND1B
1	197746925	rs1747812	0.000612788	DENND1B
1	197746995	rs1775446	0.00063582	DENND1B
1	197747777	rs1775445	0.000615413	DENND1B
1	197749669	rs1747813	0.000609839	DENND1B
1	197749868	rs1342694	0.000612321	DENND1B
1	197751482	rs2477069	0.000641038	DENND1B
1	197753074	rs1775469	0.000596334	DENND1B
1	197753136	rs1747825	0.00061563	DENND1B
1	197754064	rs1775468	0.00062877	DENND1B
1	197754947	rs1775467	0.000599714	DENND1B
1	197754967	rs1775466	0.000596037	DENND1B
1	197755343	rs1775465	0.00060877	DENND1B
1	197755364	rs1775464	0.000608864	DENND1B
1	197755646	rs1747823	0.000608864	DENND1B
1	197756223	rs1747822	0.000636324	DENND1B
1	197756433	rs1747821	0.000604203	DENND1B
1	197756464	rs1747820	0.000604203	DENND1B
1	197756577	rs2497863	0.00059212	DENND1B
1	197757072	rs1627999	0.00059212	DENND1B
1	197757549	rs1623752	0.000589277	DENND1B
1	197757670	rs1622904	0.000609654	DENND1B
1	197757736	rs1622740	0.000593949	DENND1B
1	197757757	rs1775463	0.000593949	DENND1B
1	197758154	rs1747828	0.000578692	DENND1B
1	197758223	rs1775462	0.000623694	DENND1B
1	197758268	rs1747824	0.000590321	DENND1B
1	197758388	rs1775461	0.000590373	DENND1B
1	197758439	rs1775460	0.000477305	DENND1B
1	197758569	rs1775459	0.000620939	DENND1B
1	197758574	rs1775458	0.000621388	DENND1B
1	197758895	rs2649557	0.00063582	DENND1B
1	197759228	rs2497862	0.000643235	DENND1B
1	197759335	rs2488402	0.000628707	DENND1B
1	197759985	rs2488403	0.000616374	DENND1B
1	197760754	rs2649556	0.000614938	DENND1B
1	197761713	rs1578718	0.000459253	DENND1B
1	197762096	rs2797147	0.000665148	DENND1B
1	197762475	rs2266035	0.000597283	DENND1B
1	197762525	rs2266034	0.000581412	DENND1B
1	197763291	rs2454641	0.000696193	DENND1B
1	197763418	rs76608293	0.000668354	DENND1B
1	197764553	rs2265664	0.000487295	DENND1B
1	197764584	rs2266033	0.000634037	DENND1B
1	197765209	rs1592221	0.000630405	DENND1B
1	197765500	rs1592220	0.00049488	DENND1B
1	197766004	rs2454640	0.000497983	DENND1B
1	197766564	rs1578719	0.000473448	DENND1B
1	197767978	rs55873039	0.000623614	DENND1B
1	197768165	rs61830571	0.000642015	DENND1B
1	197768507	rs1499593	0.000642015	DENND1B
1	197768696	rs1499592	0.00062333	DENND1B
1	197769540	rs10922288	0.00064399	DENND1B
1	197769662	rs12127369	0.000686547	DENND1B
1	197769670	rs12117095	0.000686547	DENND1B
1	197769821	rs12740849	0.000512145	DENND1B
1	197769861	rs12740869	0.000546451	DENND1B
1	197772265	rs12562684	0.000636961	DENND1B
1	197774250	rs2133535	0.000663023	DENND1B
1	197774287	rs2133536	0.000688473	DENND1B
1	197774749	rs34548547	0.000512099	DENND1B
1	197775030	rs35170775	0.000638645	DENND1B
1	197775931	rs6658157	0.000686471	DENND1B
1	197776255	rs12129043	0.000667837	DENND1B
1	197780558	rs10922292	0.000507325	DENND1B
1	197780625	rs10922293	0.0004681	DENND1B
1	197780744	rs12125742	0.000489263	DENND1B
1	197782736	rs4915566	0.000320392	DENND1B
1	197782984	rs7538522	0.000322321	DENND1B
1	197783075	rs7526770	0.000335518	DENND1B
1	197784120	rs4915248	0.000320978	DENND1B
1	197787719	rs6428417	0.000469423	DENND1B
1	197789256	rs35547237	0.000333237	DENND1B
1	197790943	rs10922294	0.000327958	DENND1B
1	197792255	rs6697696	0.00042363	DENND1B
1	197793687	rs6704186	0.000473087	DENND1B
1	197795018	rs4915569	0.000422055	DENND1B
1	197800040	rs11589611	0.000439993	DENND1B
1	197804420	rs12137055	0.000339579	DENND1B
1	197804893	rs4915570	0.000465532	DENND1B
1	197805380	rs12142822	0.000429227	DENND1B
1	197805570	rs10922296	0.000464212	DENND1B
1	197806129	rs35162839	0.000445565	DENND1B
1	197807894	rs12137370	0.000306682	DENND1B
1	197808715	rs7556418	0.000300223	C1orf53
1	197810079	rs12140293	0.000754145	C1orf53
1	197810649	rs12118454	0.000804258	C1orf53
1	197813032	rs12026183	0.000851134	C1orf53
1	197871493	rs4565750	0.000570302	C1orf53
1	197912090	rs17644335	0.000978804	LHX9
1	198583563	rs78734482	0.000458031	PTPRC
1	198598906	rs115126322	0.000962187	PTPRC
1	198663707	rs77530279	0.000451372	PTPRC
1	200595879	rs12728040	0.000993138	DDX59
1	200600820	rs12126676	0.000658622	DDX59
1	200619031	rs34428088	0.00086717	DDX59
1	200625043	rs35249716	0.000652873	DDX59
1	200627312	rs10919993	0.000600036	DDX59
1	200638662	rs11588318	0.000344352	DDX59
1	200638847	rs6661240	0.000278953	DDX59
1	200639683	rs3806358	0.000305776	DDX59
1	200640792	rs6656619	0.000302877	DDX59
1	200640931	rs6668291	0.000322192	DDX59
1	200642094	rs12047921	0.00031767	DDX59
1	200642485	rs10494821	0.000315454	DDX59
1	200643385	rs4311922	0.000325323	DDX59
1	200643454	rs4265457	0.00031767	DDX59
1	200643838	rs6667172	0.000329268	DDX59
1	200645101	rs11582610	0.000658672	DDX59
1	200645345	rs7527499	0.000324373	DDX59
1	200645489	rs7550238	0.000324373	DDX59
1	200645938	rs4387211	0.000594224	DDX59
1	200646073	rs6700559	0.000284478	DDX59
1	200646359	rs6700859	0.000283947	DDX59
1	200646650	rs10919997	0.000582178	DDX59
1	200646776	rs12061346	0.000280892	DDX59
1	200647275	rs12760355	0.000582178	DDX59
1	200647371	rs7533971	0.000283231	DDX59
1	200648310	rs10919998	0.000283231	DDX59
1	200648439	rs4437908	0.000585241	DDX59
1	200648569	rs10800720	0.000599075	DDX59
1	200649121	rs4072551	0.000546019	DDX59
1	200649131	rs4072552	0.000240218	DDX59
1	200649164	rs4072553	0.000599604	DDX59
1	200649366	rs4072554	0.000584111	DDX59
1	200649759	rs10919999	0.000597524	DDX59
1	200650239	rs12061556	0.000553335	DDX59
1	200651330	rs10920000	0.000571687	DDX59
1	200651548	rs10920001	0.000545295	DDX59
1	200881932	rs59757713	0.000945248	INAVA
1	200889239	rs6427865	0.000563231	INAVA
1	200889643	rs12096763	0.000563231	INAVA
1	200911854	rs10920072	0.000935853	KIF21B
1	202947719	rs10920539	0.000855273	CYB5R1
1	203364478	rs1341627	0.000424771	FMOD
1	203364595	rs78076936	0.000341368	FMOD
1	205017854	rs79392273	0.000687784	CNTN2
1	205270815	rs12123647	0.000720137	NUAK2
1	205338976	rs79057007	9.17543e-06	LEMD1
1	205658832	rs823103	0.000610765	SLC45A3
1	208442799	rs72741284	0.000228614	PLXNA2
1	208443677	rs1982323	0.000188242	PLXNA2
1	208487160	rs150506947	0.000631492	PLXNA2
1	209054478	rs80302144	0.000100728	PLXNA2
1	210452846	rs1418257	0.00096103	SERTAD4
1	210468999	rs60154123	0.000480779	HHAT
1	210473622	rs116161686	0.000170085	HHAT
1	210476423	rs4844996	0.000508461	HHAT
1	210480361	rs12138216	0.000182678	HHAT
1	210486463	rs1005174	0.000475691	HHAT
1	210486895	rs4844997	0.000268229	HHAT
1	210491097	rs11119458	0.000255174	HHAT
1	210492288	rs583512	0.000756961	HHAT
1	210492499	rs11119459	0.000775164	HHAT
1	210493052	rs657370	0.00075741	HHAT
1	210494063	rs78917122	0.000509474	HHAT
1	210497685	rs11119460	0.000873824	HHAT
1	210573016	rs78154675	0.000509229	HHAT
1	212675482	rs597459	0.000328396	NENF
1	212676267	rs2970540	0.00032301	NENF
1	212681663	rs595245	0.000455636	ATF3
1	212683888	rs562683	0.000942505	ATF3
1	212931215	rs4951638	0.000859975	NSL1
1	212931573	rs11120013	0.000860533	NSL1
1	212936777	rs6693311	0.000925096	NSL1
1	212943719	rs12088916	0.000757656	NSL1
1	212944454	rs10863995	0.000771132	NSL1
1	212945805	rs12722742	0.00078242	NSL1
1	212955454	rs11120026	0.000844723	NSL1
1	212962207	rs11120027	0.000660631	NSL1
1	212966176	rs12064985	0.000732288	TATDN3
1	212971978	rs10494955	0.000714371	TATDN3
1	212991410	rs12734543	0.000736379	TATDN3
1	213006597	rs6689604	0.000764631	SPATA45
1	213014210	rs10779584	0.000128618	SPATA45
1	213022702	rs11120044	0.000135651	SPATA45
1	213031448	rs2201601	0.000156133	FLVCR1
1	213032907	rs6540768	0.000572043	FLVCR1
1	213036284	rs6689134	0.000569034	FLVCR1
1	213037624	rs963327	0.000560239	FLVCR1
1	213039044	rs4418676	0.000568392	FLVCR1
1	213041536	rs10864019	0.000573116	FLVCR1
1	213041841	rs1874419	0.000574715	FLVCR1
1	213044347	rs2047292	0.000604816	FLVCR1
1	213045521	rs2047293	0.000593269	FLVCR1
1	213064096	rs12404754	0.000170775	FLVCR1
1	213064567	rs10864023	0.000168696	FLVCR1
1	213064603	rs10864024	0.000323646	FLVCR1
1	213065045	rs1390501	0.000321344	FLVCR1
1	213065262	rs1587175	0.000162079	FLVCR1
1	213066381	rs6683314	0.000313734	FLVCR1
1	213066490	rs12136547	0.000158518	FLVCR1
1	213066980	rs2359325	0.000158355	FLVCR1
1	213067052	rs2359326	0.000316165	FLVCR1
1	213067641	rs12754609	0.000158442	FLVCR1
1	213067783	rs12755947	0.000159785	FLVCR1
1	213068096	rs12405293	0.000158822	FLVCR1
1	213068233	rs12408694	0.000420481	FLVCR1
1	213068595	rs3207090	0.00014574	FLVCR1
1	213068971	rs12074192	0.000296556	FLVCR1
1	213069258	rs11582817	0.000124354	FLVCR1
1	213069420	rs6670064	0.000124874	FLVCR1
1	213069783	rs6682947	0.000313206	FLVCR1
1	213070458	rs12567976	0.000183679	FLVCR1
1	213071051	rs10864027	0.00019787	FLVCR1
1	213076904	rs10779596	0.000387273	FLVCR1
1	213077345	rs2359323	0.000379618	FLVCR1
1	213078530	rs10864028	0.000143003	FLVCR1
1	213078943	rs10864029	0.00014616	FLVCR1
1	213079400	rs10864030	0.00040371	FLVCR1
1	213088787	rs4951474	0.000179394	FLVCR1
1	213091573	rs12140722	0.0006906	FLVCR1
1	213091658	rs12140754	0.000574844	FLVCR1
1	213092249	rs4951655	0.000441025	FLVCR1
1	213092639	rs870547	0.000423676	FLVCR1
1	213092985	rs6679848	0.000319914	FLVCR1
1	213093033	rs6679938	0.000318882	FLVCR1
1	213093069	rs6679951	0.000365713	FLVCR1
1	213093293	rs871767	0.000399511	FLVCR1
1	213093510	rs3816952	0.00039101	FLVCR1
1	213093636	rs3816953	0.000262581	FLVCR1
1	213094051	rs3816957	0.000528985	FLVCR1
1	213094557	rs11120067	0.00054808	FLVCR1
1	213094838	rs7554067	0.000267453	FLVCR1
1	213095000	rs7523310	0.000461272	FLVCR1
1	213095041	rs7523329	0.000516078	FLVCR1
1	213095179	rs7533476	0.000543276	FLVCR1
1	213095231	rs7533575	0.000535748	FLVCR1
1	213095412	rs6656128	0.000361559	FLVCR1
1	213095523	rs6656232	0.000649872	FLVCR1
1	215969716	rs4284237	0.000907782	USH2A
1	215970016	rs12404720	0.000230212	USH2A
1	215972795	rs4363405	0.00021254	USH2A
1	215973899	rs12037661	0.000984018	USH2A
1	215976299	rs11526532	0.000956014	USH2A
1	215979386	rs4405115	0.000969478	USH2A
1	215983300	rs4531267	0.000701848	USH2A
1	215999810	rs4268330	0.000430347	USH2A
1	216003332	rs10864207	0.000800235	USH2A
1	216425671	rs12131170	0.000934205	USH2A
1	218348070	rs572859317	0.000489396	RRP15
1	218365760	rs190841789	0.000679723	RRP15
1	218598328	rs4846478	0.000909983	TGFB2
1	218598410	rs4846479	0.000912075	TGFB2
1	218598469	rs4846480	0.000897111	TGFB2
1	218600419	rs6658473	0.000871207	TGFB2
1	218604678	rs1890995	0.000875488	TGFB2
1	218605461	rs10482792	0.00087743	TGFB2
1	218620747	rs1473526	0.000964677	TGFB2
1	218626620	rs7515360	0.000997237	TGFB2
1	218627321	rs7549303	0.000949638	TGFB2
1	218629333	rs1797069	0.000789837	TGFB2
1	218630201	rs1797070	0.000799847	TGFB2
1	218632368	rs4846483	0.000687127	TGFB2
1	218634362	rs6604615	0.000905506	TGFB2
1	218635079	rs7512679	0.000852282	TGFB2
1	219125282	rs146325572	0.000612349	LYPLAL1
1	219142535	rs139791949	0.000489715	LYPLAL1
1	219195389	rs140600160	0.000973535	LYPLAL1
1	219358541	rs74649202	0.000864851	LYPLAL1
1	219425954	rs116247112	0.000838327	LYPLAL1
1	219432649	rs115645346	0.000736421	LYPLAL1
1	219452522	rs116031728	0.00086989	LYPLAL1
1	222572738	rs79835502	6.67027e-05	HHIPL2
1	222573098	rs67870443	0.00055	HHIPL2
1	222574549	rs765308	5.00338e-05	HHIPL2
1	222576589	rs67350015	0.000541145	HHIPL2
1	222578623	rs17163111	0.0007537	HHIPL2
1	222579566	rs34930055	1.63405e-05	HHIPL2
1	222580204	rs34460044	1.68732e-05	HHIPL2
1	222584441	rs72732094	0.000849295	HHIPL2
1	222584505	rs17461806	6.70525e-05	HHIPL2
1	222584914	rs66471451	0.000597894	HHIPL2
1	222586093	rs76669005	5.10955e-05	HHIPL2
1	222587559	rs17461834	4.91744e-05	HHIPL2
1	222589558	rs765233	5.38033e-05	HHIPL2
1	222593848	rs17508365	1.99598e-05	HHIPL2
1	222593913	rs35061493	0.000120842	HHIPL2
1	222593914	rs35763770	6.16436e-05	HHIPL2
1	222594474	rs78213736	5.72473e-05	HHIPL2
1	222594573	rs75936349	5.72473e-05	HHIPL2
1	222594840	rs11591051	5.72473e-05	HHIPL2
1	222594862	rs1906271	5.72473e-05	HHIPL2
1	222595058	rs1906273	5.72473e-05	HHIPL2
1	222595266	rs11581653	5.59404e-05	HHIPL2
1	222595543	rs11589561	5.5082e-05	HHIPL2
1	222595561	rs1386580	5.55139e-05	HHIPL2
1	222595597	rs4436398	5.51886e-05	HHIPL2
1	222595950	rs111835341	5.55139e-05	HHIPL2
1	222596017	rs113475752	5.55139e-05	HHIPL2
1	222596205	rs80018783	5.55139e-05	HHIPL2
1	222596348	rs76267205	5.41242e-05	HHIPL2
1	222596740	rs17462264	5.55139e-05	HHIPL2
1	222597152	rs35077442	5.55139e-05	HHIPL2
1	222597216	rs35844598	5.55139e-05	HHIPL2
1	222597311	rs35052617	5.55139e-05	HHIPL2
1	222598303	rs76844937	5.55139e-05	HHIPL2
1	222598741	rs2046610	5.55139e-05	HHIPL2
1	222598853	rs2046612	5.55139e-05	HHIPL2
1	222598919	rs2046613	5.39027e-05	HHIPL2
1	222602236	rs12739460	3.75716e-05	HHIPL2
1	222602440	rs12743263	4.69104e-05	HHIPL2
1	222603570	rs35012890	2.87531e-05	HHIPL2
1	222605626	rs36071619	0.000378491	HHIPL2
1	222605643	rs34527635	0.000626607	HHIPL2
1	222606760	rs2046608	0.000863351	HHIPL2
1	222611210	rs11485175	0.000365947	HHIPL2
1	222703353	rs72736115	0.000939847	HHIPL2
1	222719586	rs17163191	0.000475237	HHIPL2
1	222721288	rs4846382	0.000497118	HHIPL2
1	222722330	rs34630232	8.93614e-05	HHIPL2
1	222725850	rs17011636	0.000421286	HHIPL2
1	222727556	rs11485178	0.000164784	TAF1A
1	222729986	rs4400619	8.73988e-05	TAF1A
1	222733017	rs17163214	4.54929e-05	TAF1A
1	222733309	rs17163217	0.000101384	TAF1A
1	222736405	rs11485179	0.000116105	TAF1A
1	222736498	rs11485180	4.52718e-05	TAF1A
1	222736778	rs11487813	4.56689e-05	TAF1A
1	222738970	rs2133185	6.29966e-05	TAF1A
1	222739300	rs2378583	7.65059e-05	TAF1A
1	222740289	rs3008641	5.78482e-05	TAF1A
1	222740613	rs1319392	6.04932e-05	TAF1A
1	222744681	rs1603742	8.468e-05	TAF1A
1	222745791	rs2936038	8.05351e-05	TAF1A
1	222746567	rs3002151	6.66227e-05	TAF1A
1	222746986	rs1909192	8.14712e-05	TAF1A
1	222748085	rs3002124	0.000135733	TAF1A
1	222748565	rs2936037	6.53897e-05	TAF1A
1	222748863	rs2936036	0.000133711	TAF1A
1	222748924	rs2936035	6.53113e-05	TAF1A
1	222748973	rs3002128	0.000138291	TAF1A
1	222749003	rs2936034	6.46548e-05	TAF1A
1	222749334	rs2173401	9.32639e-05	TAF1A
1	222750744	rs3008644	0.000104839	TAF1A
1	222753861	rs17163273	0.000151576	TAF1A
1	222756252	rs2936031	9.77978e-05	TAF1A
1	222761649	rs4525045	0.000187333	TAF1A
1	222762316	rs2936027	0.000119753	TAF1A
1	222763026	rs4846767	0.000162056	TAF1A
1	222763215	rs3008650	6.64643e-05	TAF1A
1	222763661	rs2936040	9.19542e-05	TAF1A
1	222769593	rs1995152	8.96991e-05	TAF1A
1	222774274	rs2936048	0.000144659	TAF1A
1	222775657	rs3002131	0.000228051	TAF1A
1	222779187	rs4618978	1.51095e-05	MIA3
1	222786032	rs1909196	0.000141051	MIA3
1	222787302	rs3002141	0.000154686	MIA3
1	222790465	rs904324	0.000283776	MIA3
1	222791646	rs3008609	0.000962185	MIA3
1	222793632	rs2378584	3.77528e-07	MIA3
1	222793770	rs34767248	3.7697e-07	MIA3
1	222794091	rs17163301	3.77472e-07	MIA3
1	222794455	rs2133186	7.41436e-06	MIA3
1	222795155	rs3008612	5.22239e-06	MIA3
1	222795243	rs4846769	2.05979e-07	MIA3
1	222795569	rs4846770	2.36997e-07	MIA3
1	222796136	rs3008614	3.42975e-08	MIA3
1	222796164	rs9441926	3.03671e-08	MIA3
1	222796169	rs9441835	3.04445e-08	MIA3
1	222796584	rs3008615	2.54048e-08	MIA3
1	222797173	rs3008616	2.59388e-08	MIA3
1	222797327	rs1909195	2.32221e-08	MIA3
1	222797614	rs4846384	3.57609e-07	MIA3
1	222798509	rs3008618	2.5482e-08	MIA3
1	222798965	rs17011666	1.26155e-08	MIA3
1	222799625	rs17163313	2.72127e-07	MIA3
1	222800632	rs2936054	2.29813e-08	MIA3
1	222802376	rs2936052	1.48963e-08	MIA3
1	222802803	rs3748626	1.86007e-07	MIA3
1	222803204	rs2936051	1.1731e-08	MIA3
1	222804046	rs3008621	2.0516e-06	MIA3
1	222805698	rs3008622	1.2015e-08	MIA3
1	222806218	rs17163345	1.56376e-07	MIA3
1	222807013	rs3002145	2.03834e-06	MIA3
1	222807480	rs61827168	1.14614e-08	MIA3
1	222809408	rs3002146	5.09594e-09	MIA3
1	222809616	rs1391557	5.14135e-09	MIA3
1	222810917	rs3002148	4.35105e-09	MIA3
1	222811407	rs35700460	4.36291e-08	MIA3
1	222813725	rs2133187	4.624e-08	MIA3
1	222813753	rs2133188	4.56568e-09	MIA3
1	222814442	rs2133189	4.47261e-08	MIA3
1	222814837	rs1498382	4.69355e-09	MIA3
1	222816356	rs35626308	4.44328e-08	MIA3
1	222817670	rs61824281	9.98939e-06	MIA3
1	222819221	rs1909197	2.11659e-09	MIA3
1	222820022	rs3008625	4.38199e-09	MIA3
1	222820639	rs17163358	4.09511e-08	MIA3
1	222820790	rs17163360	4.52841e-08	MIA3
1	222822999	rs28709375	4.81413e-08	MIA3
1	222823529	rs17465637	4.78533e-08	MIA3
1	222823743	rs67180937	1.1605e-07	MIA3
1	222825088	rs17011681	3.86144e-08	MIA3
1	222825717	rs10495198	6.02944e-08	MIA3
1	222826481	rs2291832	6.1943e-08	MIA3
1	222828704	rs17163363	7.0189e-08	MIA3
1	222829096	rs2936020	4.17398e-09	MIA3
1	222829550	rs35158675	7.10213e-08	MIA3
1	222830331	rs2936023	4.28676e-09	MIA3
1	222831372	rs2088514	4.68881e-09	MIA3
1	222832295	rs2291834	3.9842e-08	MIA3
1	222834503	rs4575092	4.88858e-08	MIA3
1	222834803	rs1133220	7.20308e-08	MIA3
1	222835930	rs3008629	5.53751e-09	MIA3
1	222836733	rs3008630	1.09753e-06	MIA3
1	222836996	rs17465940	3.88189e-08	MIA3
1	222837594	rs2270707	4.10985e-09	MIA3
1	222837939	rs17465982	5.44025e-08	MIA3
1	222841614	rs36079339	6.39594e-08	AIDA
1	222846882	rs12138316	1.7447e-08	AIDA
1	222848029	rs1391558	4.02108e-09	AIDA
1	222855335	rs3002129	2.48674e-08	AIDA
1	222857769	rs3008637	5.44258e-09	AIDA
1	222858167	rs2936049	3.44929e-09	AIDA
1	222859490	rs34032254	9.66069e-08	AIDA
1	222859498	rs35175385	7.75324e-08	AIDA
1	222862992	rs71524942	2.01586e-08	AIDA
1	222874118	rs35507977	5.24415e-09	AIDA
1	222874966	rs2030076	5.50252e-09	AIDA
1	222878175	rs11485123	3.30982e-09	AIDA
1	222881372	rs61824331	9.08225e-07	AIDA
1	222882751	rs11487858	4.48747e-06	AIDA
1	222882949	rs34433664	3.14705e-09	AIDA
1	222886119	rs3811465	2.20999e-09	AIDA
1	222893880	rs61824333	5.63439e-07	BROX
1	222899427	rs17532708	8.98608e-07	BROX
1	222900848	rs17532757	6.27738e-07	BROX
1	222904298	rs4240934	6.41004e-07	BROX
1	222904310	rs2378604	2.17168e-09	BROX
1	222905553	rs2378605	5.68458e-07	BROX
1	222906294	rs12043288	9.63505e-07	BROX
1	222911960	rs4282830	8.94114e-07	FAM177B
1	222918945	rs61824336	6.46777e-09	FAM177B
1	222919748	rs2378606	2.5321e-09	FAM177B
1	222919895	rs2378607	2.75098e-06	FAM177B
1	222923001	rs2068814	2.89522e-06	FAM177B
1	222923351	rs6683071	4.68417e-09	FAM177B
1	222923839	rs2378608	7.62932e-07	FAM177B
1	222925375	rs61825251	5.31356e-06	FAM177B
1	222925935	rs34885880	4.10085e-06	FAM177B
1	222926678	rs12073392	5.96272e-09	FAM177B
1	222927255	rs12063226	1.34484e-08	FAM177B
1	222927394	rs12749296	4.03202e-06	FAM177B
1	222930485	rs35806535	1.92714e-08	FAM177B
1	222930776	rs61825253	9.03071e-06	FAM177B
1	222935479	rs61825254	6.4316e-06	FAM177B
1	222936031	rs28521319	6.8792e-06	FAM177B
1	222936058	rs28654270	6.89156e-06	FAM177B
1	222936354	rs61825258	6.51793e-06	FAM177B
1	222936769	rs61825259	3.67092e-06	FAM177B
1	222937187	rs28765200	7.36808e-06	FAM177B
1	222937735	rs6700083	6.94519e-06	FAM177B
1	222938770	rs146451521	6.84922e-06	FAM177B
1	222938997	rs75027584	1.33737e-08	FAM177B
1	222939236	rs35968825	1.29412e-08	FAM177B
1	222939314	rs35300015	7.18151e-06	FAM177B
1	222939905	rs2378603	4.61642e-06	FAM177B
1	222940523	rs34992407	4.49034e-07	FAM177B
1	224293779	rs11807877	0.000852275	FBXO28
1	229708903	rs55978313	4.94907e-05	ABCB10
1	232684690	rs59589748	0.000600211	SIPA1L2
1	232684708	rs60110079	0.000563546	SIPA1L2
1	232687602	rs10910556	0.000226897	SIPA1L2
1	233993694	rs74543988	0.000711984	SLC35F3
1	233993931	rs79433753	0.0007511	SLC35F3
1	234002122	rs78536797	0.000735781	SLC35F3
1	234002787	rs74437470	0.000684262	SLC35F3
1	234006409	rs57260407	0.000695338	SLC35F3
1	234010304	rs12030287	0.000563024	SLC35F3
1	234018598	rs78339035	0.000469717	SLC35F3
1	234766437	rs565423	0.000901231	IRF2BP2
1	234769499	rs607407	5.90097e-05	IRF2BP2
1	234773373	rs478975	0.0002703	IRF2BP2
1	234774593	rs590360	0.000242381	IRF2BP2
1	234779715	rs575000	0.00011768	IRF2BP2
1	234786161	rs664220	0.000568008	IRF2BP2
1	234786590	rs577079	0.000750077	IRF2BP2
1	234788013	rs585199	0.000746648	IRF2BP2
1	234788553	rs527175	0.000707431	IRF2BP2
1	234791721	rs564212	0.000946591	IRF2BP2
1	234794155	rs147178395	0.000219285	IRF2BP2
1	234799275	rs143803450	0.000320386	IRF2BP2
1	234840464	rs80346873	0.000482371	IRF2BP2
1	235124237	rs6674487	0.00034567	TOMM20
1	235124634	rs7414137	0.000600088	TOMM20
1	235126144	rs7412124	0.000599348	TOMM20
1	235126575	rs28624133	0.000485787	TOMM20
1	235127598	rs9435488	0.000672561	TOMM20
1	235128623	rs28579593	0.000667583	TOMM20
1	235128771	rs28415182	0.000667473	TOMM20
1	235485853	rs10925436	0.000926835	ARID4B
1	236988363	rs12060264	0.00091171	MTR
1	237220297	rs72764017	0.000576107	RYR2
1	239609477	rs2354399	0.000464106	CHRM3
1	239867976	rs34210804	0.000741929	CHRM3
1	240175779	rs72762552	0.000470941	FMN2
1	240176855	rs80197713	0.000581881	FMN2
1	240897691	rs4363412	0.000210747	RGS7
1	240898894	rs10802905	0.000167322	RGS7
1	240899554	rs2153854	0.000160934	RGS7
1	240900035	rs12037525	0.000206759	RGS7
1	240901337	rs2066379	0.000753847	RGS7
1	240901508	rs2066380	0.000203505	RGS7
1	240904834	rs4316356	0.000902849	RGS7
1	240905870	rs7554845	0.000367775	RGS7
1	240907496	rs957964	0.000178164	RGS7
1	240908211	rs4660004	0.000150491	RGS7
1	240909224	rs4660005	0.000315405	RGS7
1	241175755	rs605792	0.000171584	RGS7
1	241879396	rs143820500	0.000433378	WDR64
1	244583585	rs55648210	0.000899441	ADSS2
1	245277543	rs186556725	0.000371843	EFCAB2
1	245922089	rs2791373	0.000937022	SMYD3
1	247241636	rs6689229	0.000813931	ZNF670-ZNF695
1	247600791	rs61841187	0.000818726	NLRP3
1	247607030	rs56083970	1.06866e-05	NLRP3
1	247608167	rs45624634	8.5214e-06	NLRP3
1	247608660	rs61295168	1.14073e-05	NLRP3
1	247608777	rs60641335	1.18616e-05	NLRP3
1	247609328	rs12565738	1.11753e-05	NLRP3
1	247609648	rs56214009	1.14939e-05	NLRP3
1	247610136	rs55977159	1.12484e-05	NLRP3
1	247611459	rs11577509	1.88798e-06	NLRP3
1	247611460	rs11577510	2.11072e-06	NLRP3
1	247612202	rs10802501	1.25877e-05	NLRP3
1	247657548	rs11577737	0.000402053	GCSAML
1	247660504	rs72773758	6.28865e-05	GCSAML
1	247674140	rs2387039	0.000870537	GCSAML
1	247675472	rs10802519	0.000864319	GCSAML
1	247678492	rs11590907	1.54811e-05	GCSAML
1	247678955	rs55802735	0.000355423	GCSAML
1	247680293	rs11580591	0.000844958	GCSAML
1	247683779	rs55833777	0.000110685	GCSAML
1	247694550	rs6678867	0.00099173	GCSAML
1	247695427	rs34220133	0.000135362	GCSAML
1	247696122	rs11582603	0.00012273	GCSAML
1	247709762	rs112806062	2.14559e-05	GCSAML
1	247769592	rs1151683	0.000869713	OR2G3
1	247771051	rs1176074	0.000955918	OR2G3
1	247771915	rs1176075	0.000869601	OR2G3
1	247773767	rs1144818	0.000943028	OR2G3
1	247774685	rs1144817	0.000712872	OR2G3
1	247801578	rs72775748	0.000751833	OR14L1P
1	247803638	rs1151676	0.000561238	OR14L1P
1	247804003	rs28678249	0.000710743	OR14L1P
1	247807502	rs1151675	0.000340162	OR14L1P
1	247809304	rs1144808	0.000618487	OR14L1P
1	247810168	rs1144803	0.000822482	OR13G1
1	247810734	rs1151673	0.000856354	OR13G1
1	247814898	rs2485959	0.000806793	OR13G1
1	247815150	rs1766754	0.000866491	OR13G1
1	247815500	rs1416114	0.00081993	OR13G1
1	247815664	rs1416115	0.000845775	OR13G1
1	247815815	rs1766755	0.000847423	OR13G1
1	247815980	rs1338395	0.000842668	OR13G1
1	247816130	rs1338396	0.000845155	OR13G1
1	247816138	rs1779887	0.000845155	OR13G1
1	247816204	rs1338398	0.00084463	OR13G1
1	247816703	rs1766758	0.000832904	OR13G1
1	247816756	rs1779889	0.000820315	OR13G1
1	247817148	rs1419339	0.000836849	OR13G1
1	247817351	rs2471731	0.000855524	OR13G1
1	247819510	rs1151645	0.000920887	OR13G1
1	247819532	rs1151646	0.000926059	OR13G1
1	247822279	rs1151650	0.000822697	OR13G1
1	247824729	rs1151652	0.000790662	OR13G1
1	247826347	rs1151654	0.000838399	OR13G1
1	247826397	rs28768459	0.000523741	OR13G1
1	247826455	rs28897480	0.000576235	OR13G1
1	247828922	rs4094009	0.000599079	OR13G1
1	247833021	rs1151657	0.000837102	OR13G1
1	247833196	rs1151643	0.000816557	OR13G1
1	247835950	rs1151640	0.000715583	OR13G1
1	247838320	rs1151660	0.000743983	OR13G1
1	247838387	rs1151638	0.000920531	OR13G1
1	247838628	rs1151637	0.000839795	OR13G1
1	247839984	rs1151635	0.000972716	OR13G1
1	247840135	rs1151661	0.000989575	OR13G1
1	247847411	rs1176073	0.000401482	OR13G1
1	247847536	rs1176071	3.76839e-05	OR13G1
2	105004	rs112315012	0.000532107	FAM110C
2	621115	rs10180960	0.000958094	TMEM18
2	666610	rs13392582	0.000205418	TMEM18
2	668618	rs17729501	0.000379871	TMEM18
2	669023	rs3187671	0.000202138	TMEM18
2	670125	rs73153245	0.00028258	TMEM18
2	671180	rs73153246	0.000278068	TMEM18
2	671260	rs10172821	0.000191293	TMEM18
2	672080	rs73153249	0.000268885	TMEM18
2	672976	rs58078949	0.000149708	TMEM18
2	676782	rs73153267	0.000288127	TMEM18
2	677295	rs3210390	0.000265529	TMEM18
2	730616	rs59053869	0.000541528	TMEM18
2	730897	rs55848284	0.000268956	TMEM18
2	733622	rs6725467	0.000843798	TMEM18
2	746192	rs4854367	0.000726766	TMEM18
2	835061	rs111765199	0.000675249	SNTG2
2	1333861	rs34404330	0.00053281	SNTG2
2	1380307	rs13386364	0.000382684	TPO
2	1382386	rs13393649	0.000418919	TPO
2	1383392	rs61644794	0.000374728	TPO
2	1384059	rs11890194	0.00037619	TPO
2	1385111	rs59866152	0.000536928	TPO
2	1385286	rs877154	0.000375682	TPO
2	1385589	rs877153	0.000378445	TPO
2	1389972	rs143678312	0.000480944	TPO
2	1390764	rs12105555	0.000420329	TPO
2	1390795	rs12105656	0.000488961	TPO
2	1391787	rs10197303	0.00046248	TPO
2	1394984	rs10167825	0.000450207	TPO
2	1396037	rs11900271	0.000821629	TPO
2	1397282	rs9326165	0.00044723	TPO
2	1397972	rs10190521	0.00044105	TPO
2	1398412	rs10193257	0.000472138	TPO
2	1617677	rs77054838	0.000737916	PXDN
2	2601765	rs4853911	0.000378908	MYT1L
2	2645802	rs62106227	0.000632137	MYT1L
2	5532390	rs145550729	0.000656309	SOX11
2	5614339	rs142165199	0.000294291	SOX11
2	5616188	rs147583360	0.000353994	SOX11
2	6174128	rs1358133	5.31093e-05	SOX11
2	6187107	rs2693932	0.000427937	SOX11
2	6191004	rs2609118	0.0004631	SOX11
2	6827583	rs142662722	0.000296659	CMPK2
2	8100132	rs40998	0.000649582	ID2
2	8117622	rs10469618	0.000372162	ID2
2	8482283	rs146588736	0.000930534	ID2
2	9933658	rs72780951	0.000810031	TAF1B
2	10189835	rs6432053	0.000497818	KLF11
2	10190584	rs4614909	0.000506592	KLF11
2	10190712	rs6432054	0.000477685	KLF11
2	10194487	rs7632	0.000638516	KLF11
2	10195067	rs6432055	0.000627468	KLF11
2	10195616	rs13021409	0.000615796	KLF11
2	11062874	rs56741061	0.000407087	KCNF1
2	11826831	rs7596194	0.000846303	LPIN1
2	11827351	rs6432229	0.000799343	LPIN1
2	11830453	rs7598716	0.000669564	LPIN1
2	11832503	rs10180912	0.000651243	LPIN1
2	11833459	rs4389306	0.00062869	LPIN1
2	11835640	rs7597788	0.000531743	LPIN1
2	11842426	rs4542816	0.000846305	LPIN1
2	11843277	rs4669772	0.000897205	LPIN1
2	11848472	rs6736021	0.000605262	LPIN1
2	11862030	rs11675463	0.000637581	LPIN1
2	11862774	rs62113263	0.000694625	LPIN1
2	11863579	rs62113264	0.000733354	LPIN1
2	11865074	rs11889810	0.000398529	LPIN1
2	12129369	rs4477888	0.000576007	LPIN1
2	12516176	rs7566717	0.000870539	TRIB2
2	13213775	rs6753434	0.000596268	TRIB2
2	13215052	rs113081633	0.000592692	TRIB2
2	13216121	rs61512284	0.000563434	TRIB2
2	13216404	rs57656347	0.00056907	TRIB2
2	13217944	rs6759947	0.00057209	TRIB2
2	13227635	rs77639899	0.000526797	TRIB2
2	13229748	rs73192897	0.000578049	TRIB2
2	13232632	rs73192901	0.000572344	TRIB2
2	13246791	rs61557011	0.000629555	TRIB2
2	13247064	rs10495609	0.000667382	TRIB2
2	13249753	rs73194818	0.000626425	TRIB2
2	13250740	rs1871959	0.000633265	TRIB2
2	13254627	rs10460286	0.000619391	TRIB2
2	13254928	rs10460287	0.000312406	TRIB2
2	13257818	rs73194827	0.0004146	TRIB2
2	13258063	rs78183027	0.000605231	TRIB2
2	13258910	rs112109147	0.000301892	TRIB2
2	13259434	rs73194831	0.000323392	TRIB2
2	13265433	rs16859838	0.000562593	TRIB2
2	13265472	rs16859840	0.000459081	TRIB2
2	13268812	rs73194849	0.000544173	TRIB2
2	13273768	rs60570639	0.000565707	TRIB2
2	13279945	rs4669907	0.000602936	TRIB2
2	13286653	rs4669909	0.000509823	TRIB2
2	13289018	rs4669910	0.000507486	TRIB2
2	13290408	rs16859889	0.000542157	TRIB2
2	13301979	rs2220043	0.000444411	TRIB2
2	13303300	rs80287369	0.000379842	TRIB2
2	13303933	rs144378613	0.000418008	TRIB2
2	13309167	rs149186028	0.000440981	TRIB2
2	13309963	rs74392446	0.000475423	TRIB2
2	13311810	rs79952569	0.000493958	TRIB2
2	13315735	rs79134775	0.000487651	TRIB2
2	13316432	rs78311721	0.000443075	TRIB2
2	13321506	rs77582049	0.000652512	TRIB2
2	13322620	rs78326705	0.000611278	TRIB2
2	13323949	rs4668799	0.000630197	TRIB2
2	13324584	rs4669912	0.00062122	TRIB2
2	13326077	rs16859956	0.000666451	TRIB2
2	13327405	rs4668801	0.000612701	TRIB2
2	13329880	rs16859980	0.000488786	TRIB2
2	16577128	rs114832444	0.000124269	CYRIA
2	16577699	rs10201869	0.000248052	CYRIA
2	16580643	rs79704600	0.000136957	CYRIA
2	16581641	rs77005863	0.000123662	CYRIA
2	16585431	rs7558647	0.000417915	CYRIA
2	16586050	rs148028223	0.000552088	CYRIA
2	16586205	rs79723184	0.000536765	CYRIA
2	16586306	rs79502405	0.000536817	CYRIA
2	17571454	rs13026782	0.00093816	RAD51AP2
2	19809157	rs1346353	0.000582869	OSR1
2	19809222	rs1346352	0.000595962	OSR1
2	19809764	rs1834796	0.000655852	OSR1
2	19809777	rs1427550	0.000650181	OSR1
2	19809995	rs3909764	0.000656924	OSR1
2	19810110	rs3909763	0.00067828	OSR1
2	19810411	rs2347848	0.000689298	OSR1
2	19810524	rs2347849	0.000902388	OSR1
2	19942473	rs16986953	5.60887e-06	TTC32
2	19945577	rs2123536	3.74335e-05	TTC32
2	19968829	rs56848929	0.000385854	TTC32
2	19969526	rs72775156	7.14938e-05	TTC32
2	19977435	rs6733260	0.000401105	TTC32
2	19979365	rs13408664	0.000795262	TTC32
2	22777494	rs1872324	0.000677997	KLHL29
2	22778584	rs59030950	0.000652057	KLHL29
2	22780029	rs4146005	0.00035112	KLHL29
2	22780564	rs11124553	0.000415877	KLHL29
2	22798579	rs1484665	0.000459423	KLHL29
2	22799810	rs12052509	0.000628367	KLHL29
2	22800691	rs1385265	0.000840542	KLHL29
2	22802019	rs1484664	0.000835194	KLHL29
2	22802175	rs1484663	0.000906186	KLHL29
2	22812229	rs11124568	0.000561945	KLHL29
2	22815727	rs4665509	0.000440608	KLHL29
2	22818009	rs12617557	0.000699883	KLHL29
2	23015793	rs78198766	0.000885464	KLHL29
2	23565258	rs1465832	0.000560744	KLHL29
2	23566520	rs17045192	0.000550204	KLHL29
2	23572070	rs56388950	0.000767659	KLHL29
2	23572563	rs17045194	0.000629439	KLHL29
2	25635264	rs35602018	0.00059409	DTNB
2	25635458	rs35065219	0.000619342	DTNB
2	25635771	rs34845373	0.000638944	DTNB
2	25638408	rs12987881	0.000649226	DTNB
2	25641428	rs71439176	0.000551475	DTNB
2	25643221	rs17802463	0.000480939	DTNB
2	25643944	rs17745923	0.000518757	DTNB
2	25644199	rs34104763	0.000504859	DTNB
2	25644543	rs12472283	0.000527797	DTNB
2	25646690	rs12470950	0.000493286	DTNB
2	25647677	rs6722782	0.000529416	DTNB
2	25648664	rs36028066	0.000560265	DTNB
2	25649176	rs13025966	0.000545318	DTNB
2	25650631	rs34648410	0.00019776	DTNB
2	25650873	rs34736805	0.000354665	DTNB
2	25654049	rs7605235	0.000404609	DTNB
2	25655391	rs11126052	0.00065451	DTNB
2	26910556	rs1275983	0.000236241	KCNK3
2	26914787	rs935168	0.000296771	KCNK3
2	26916846	rs34004783	0.00010036	KCNK3
2	26919429	rs11694327	3.59202e-05	KCNK3
2	26922855	rs1275977	6.4737e-05	KCNK3
2	26924823	rs1731248	1.07215e-05	KCNK3
2	26928097	rs1731247	9.6828e-06	KCNK3
2	26928811	rs11126666	1.29738e-05	KCNK3
2	26932887	rs1275922	1.22196e-05	KCNK3
2	27598097	rs4665972	3.93287e-05	SNX17
2	27686480	rs67086575	0.000977547	IFT172
2	27730940	rs1260326	1.72013e-05	GCKR
2	27734972	rs6547692	9.50621e-05	GCKR
2	27741072	rs780096	0.000153803	GCKR
2	27741105	rs780095	0.000146936	GCKR
2	27741237	rs780094	2.9219e-05	GCKR
2	27742603	rs780093	4.71827e-05	GCKR
2	27748597	rs1260334	0.000245903	GCKR
2	27748624	rs1260333	0.000242549	GCKR
2	27748904	rs1313566	0.000260643	GCKR
2	27750545	rs2950835	0.000266996	GCKR
2	27750546	rs2911711	0.000266114	GCKR
2	27752871	rs6753534	0.000522867	GCKR
2	27753878	rs4665985	0.000177592	C2orf16
2	27755825	rs4665987	9.64588e-05	C2orf16
2	27761436	rs4665988	9.90744e-05	C2orf16
2	27765587	rs12473139	0.000105608	C2orf16
2	27766284	rs4665991	0.000100527	C2orf16
2	27778167	rs12995461	0.000127404	C2orf16
2	27778560	rs10169065	0.000138071	C2orf16
2	27778572	rs10179872	0.000137258	C2orf16
2	27783801	rs4665382	0.000123078	C2orf16
2	27784658	rs7570476	0.000125678	C2orf16
2	27786188	rs10208529	0.000130255	C2orf16
2	27791555	rs4665383	0.00012351	C2orf16
2	27793921	rs7577311	0.000125413	C2orf16
2	27801493	rs1919127	0.000131538	C2orf16
2	27801759	rs1919128	0.000158039	C2orf16
2	27811722	rs12478841	0.000116042	ZNF512
2	27812252	rs6760250	0.000134977	ZNF512
2	27815510	rs13022873	0.000134977	ZNF512
2	27817817	rs13010586	0.000128599	ZNF512
2	27821482	rs12989678	0.000136842	ZNF512
2	27825715	rs12467476	0.000128853	ZNF512
2	27827092	rs12464616	0.00013124	ZNF512
2	27832055	rs2384656	0.000131238	ZNF512
2	27833502	rs74175068	0.00015663	ZNF512
2	27833687	rs34016998	0.00014952	ZNF512
2	27834152	rs12987055	0.000149018	ZNF512
2	27836605	rs13020949	0.000147448	ZNF512
2	27840640	rs4666002	0.000154824	ZNF512
2	27851918	rs3749147	0.000121939	GPN1
2	27853245	rs13002853	0.000112746	GPN1
2	27854524	rs34502053	0.000103787	GPN1
2	28029758	rs140918760	0.000259858	MRPL33
2	28678410	rs2940803	0.000781468	PLB1
2	28678806	rs62139592	0.000773526	PLB1
2	28678840	rs62139593	0.000611988	PLB1
2	28679075	rs62139594	0.000709184	PLB1
2	28682343	rs56031699	0.000901657	PLB1
2	28682492	rs12622870	0.000834232	PLB1
2	28684378	rs12993894	0.000949861	PLB1
2	28690957	rs12467414	0.000740608	PLB1
2	30576464	rs74884234	0.000896431	LBH
2	30576640	rs10203587	0.00095261	LBH
2	30577008	rs113470201	0.000562429	LBH
2	30579787	rs113652847	0.000384279	LBH
2	30581813	rs76837736	0.000766789	LBH
2	30584846	rs77624557	0.000962337	LBH
2	30757633	rs111561296	0.000890663	LCLAT1
2	31474487	rs609316	0.000911823	EHD3
2	31480015	rs685524	0.000992698	EHD3
2	31484334	rs654650	0.000424176	EHD3
2	31485207	rs668797	0.000421501	EHD3
2	31487705	rs674569	0.000446006	EHD3
2	31488078	rs673108	0.00042731	EHD3
2	31488257	rs605588	0.000392574	EHD3
2	31488965	rs619002	0.000367444	EHD3
2	31489727	rs644926	0.000363038	EHD3
2	33708860	rs17594787	0.00026956	RASGRP3
2	33711919	rs17013131	0.000230996	RASGRP3
2	33712031	rs62147155	0.000254004	RASGRP3
2	33712338	rs17013132	0.00022022	RASGRP3
2	33713648	rs17594990	0.00024428	RASGRP3
2	33714238	rs62147157	0.000265585	RASGRP3
2	33719473	rs10495790	0.000210631	RASGRP3
2	33721605	rs17013153	0.000270057	RASGRP3
2	33722916	rs17013160	0.000282419	RASGRP3
2	33724519	rs12468183	0.000268212	RASGRP3
2	33724929	rs12468338	0.000259396	RASGRP3
2	33728654	rs62148983	0.000311217	RASGRP3
2	34446949	rs17472128	0.00085109	FAM98A
2	34450158	rs79632463	0.000658414	FAM98A
2	34450289	rs72781180	0.000661723	FAM98A
2	34450421	rs72781181	0.000656991	FAM98A
2	34453054	rs72781185	0.000739035	FAM98A
2	34453359	rs72781188	0.000732456	FAM98A
2	34457059	rs2193804	0.000793162	FAM98A
2	34458786	rs17432557	0.000711689	FAM98A
2	34470004	rs72782923	0.000673754	FAM98A
2	34477701	rs72782986	0.000848137	FAM98A
2	34478611	rs72782992	0.000840698	FAM98A
2	34480162	rs72783000	0.000292642	FAM98A
2	34486971	rs115324172	0.00070861	FAM98A
2	34490118	rs72784814	0.000643231	FAM98A
2	37473585	rs11897101	0.000805581	NDUFAF7
2	37473903	rs112725998	0.000790087	NDUFAF7
2	37579937	rs2230299	0.00060233	QPCT
2	37594158	rs76014063	0.000678324	QPCT
2	37594316	rs77377312	0.000598012	QPCT
2	37594594	rs41280633	0.000691698	QPCT
2	37594741	rs78344446	0.000767874	QPCT
2	37946894	rs142619827	0.0004178	CDC42EP3
2	37956943	rs141727131	0.000980951	CDC42EP3
2	41204225	rs72613877	0.000818239	SLC8A1
2	43037672	rs6750539	0.000644135	HAAO
2	43111944	rs13396426	0.000741966	HAAO
2	43112172	rs4586680	0.000724984	HAAO
2	43113789	rs4390812	0.000535481	HAAO
2	43114490	rs10182006	0.000648013	HAAO
2	43114496	rs10169673	0.000762705	HAAO
2	43116172	rs10199395	0.000526658	HAAO
2	43117026	rs6707553	0.000831406	HAAO
2	43132224	rs73923006	0.000915029	HAAO
2	43135815	rs12712867	0.000863976	HAAO
2	43137455	rs7570920	0.000930252	HAAO
2	43141485	rs11679640	0.000450988	HAAO
2	43144956	rs11682091	0.000987787	HAAO
2	43146109	rs79635759	0.000307144	HAAO
2	43147995	rs11680953	0.000512554	HAAO
2	43148018	rs11680958	0.000511342	HAAO
2	43152304	rs17682575	0.00040365	HAAO
2	43199227	rs10176222	0.000523013	HAAO
2	43199311	rs10176316	0.000410521	HAAO
2	43199387	rs4953699	0.000180323	HAAO
2	43200107	rs6710906	0.000602235	HAAO
2	43200148	rs7576359	0.00033754	HAAO
2	43201636	rs36036170	0.000273376	HAAO
2	43202164	rs4640436	0.000255453	HAAO
2	43203104	rs880820	0.000144905	HAAO
2	43203443	rs2374479	0.000531252	HAAO
2	43204819	rs10188397	0.000768528	HAAO
2	43205681	rs28594541	1.59727e-05	HAAO
2	43206922	rs921069	0.000574494	HAAO
2	43206981	rs921068	0.000758246	HAAO
2	43207853	rs28607465	0.000252946	HAAO
2	43207872	rs28525376	0.000359049	HAAO
2	43209041	rs7573628	0.00082108	HAAO
2	43209073	rs10168092	0.000584126	HAAO
2	43209456	rs10192328	1.71834e-05	HAAO
2	43210736	rs11694462	0.000853645	HAAO
2	43211118	rs895515	1.03294e-05	HAAO
2	43211206	rs895514	9.08973e-06	HAAO
2	43211664	rs6734636	1.15561e-05	HAAO
2	43212395	rs6544622	0.000432345	HAAO
2	43212572	rs6738846	0.000743267	HAAO
2	43212791	rs7561594	0.000433248	HAAO
2	43213154	rs11891242	1.8509e-05	HAAO
2	43213411	rs7605475	0.000487976	HAAO
2	43213618	rs6544623	1.61753e-05	HAAO
2	43213996	rs6544624	1.20806e-05	HAAO
2	43215855	rs7593685	0.000742992	HAAO
2	43222997	rs11124911	1.64506e-05	HAAO
2	43223599	rs2374485	0.000291606	HAAO
2	43223602	rs2374486	0.000290316	HAAO
2	43223622	rs2374487	0.000325693	HAAO
2	43223641	rs2374488	0.000290196	HAAO
2	43223734	rs2374489	0.000233465	HAAO
2	43223784	rs2888853	0.000232207	HAAO
2	43223855	rs4953704	0.000267702	HAAO
2	43225740	rs4952959	3.22431e-05	HAAO
2	43226917	rs62137465	0.000374429	HAAO
2	43231413	rs12619753	5.39486e-05	HAAO
2	43235571	rs34153044	0.000226441	ZFP36L2
2	43240017	rs12472953	9.71863e-05	ZFP36L2
2	43241234	rs10174815	0.000297827	ZFP36L2
2	43241645	rs4145304	0.000211171	ZFP36L2
2	43242160	rs921073	0.000325584	ZFP36L2
2	43242588	rs13016702	0.000373104	ZFP36L2
2	43243917	rs6742881	1.34923e-05	ZFP36L2
2	43243947	rs11681996	0.000419263	ZFP36L2
2	43243977	rs11676828	0.000159256	ZFP36L2
2	43244845	rs2166503	0.00017468	ZFP36L2
2	43247260	rs13395806	0.000127713	ZFP36L2
2	46665152	rs2121699	0.000939608	TMEM247
2	46665512	rs72618627	0.000855227	TMEM247
2	46671947	rs57996107	0.000964744	TMEM247
2	46673394	rs59013670	0.000802448	TMEM247
2	46676560	rs12622818	0.00090615	TMEM247
2	46677717	rs61193538	0.000999076	TMEM247
2	46678720	rs6723195	0.000790581	TMEM247
2	46683528	rs68030749	0.000478438	TMEM247
2	46684426	rs12471274	0.000631382	TMEM247
2	46684437	rs12474965	0.000889772	TMEM247
2	46685794	rs60685999	0.000555526	TMEM247
2	46685903	rs59761895	0.000729458	TMEM247
2	46686139	rs58725320	0.000615795	TMEM247
2	46687867	rs7595513	0.000499351	TMEM247
2	46687975	rs12617193	0.000465877	TMEM247
2	46688264	rs56894248	0.000444253	TMEM247
2	46688360	rs72618628	0.000558584	TMEM247
2	46688560	rs59856996	0.000437328	TMEM247
2	46688859	rs72618629	0.000551999	TMEM247
2	46690442	rs12619696	0.000504455	TMEM247
2	46691259	rs72873772	0.000362721	TMEM247
2	46693485	rs1868845	0.000442838	TMEM247
2	46693963	rs11125078	0.000513994	TMEM247
2	46695099	rs72618631	0.000422415	TMEM247
2	46696021	rs12473673	0.000542763	TMEM247
2	46696299	rs4952826	0.000496939	TMEM247
2	46696355	rs4952827	0.000545226	TMEM247
2	46700433	rs111931844	0.000692732	TMEM247
2	46701043	rs112409115	0.000672849	TMEM247
2	46702651	rs12613088	0.000536559	TMEM247
2	46702722	rs12619386	0.000557388	TMEM247
2	46705064	rs58402726	0.000672251	TMEM247
2	46705598	rs72618632	0.000631136	TMEM247
2	46707886	rs12612916	0.000578127	TMEM247
2	46712680	rs2276556	0.000892606	TMEM247
2	46713478	rs7573688	0.00076615	TMEM247
2	46716703	rs6714240	0.000675762	ATP6V1E2
2	46721331	rs1551123	0.000739226	ATP6V1E2
2	46721481	rs1562454	0.000939632	ATP6V1E2
2	46722675	rs66533451	0.000649133	ATP6V1E2
2	46728527	rs17035200	0.000900499	ATP6V1E2
2	46728925	rs67739992	0.0009073	ATP6V1E2
2	46970887	rs17035560	0.000838164	SOCS5
2	47843199	rs79831674	0.000723182	MSH2
2	50201110	rs9636391	0.000882652	NRXN1
2	50201547	rs6761463	0.000875252	NRXN1
2	50210597	rs12470829	0.000929811	NRXN1
2	50210702	rs12478797	0.00091485	NRXN1
2	50213678	rs6545137	0.000970142	NRXN1
2	50217995	rs1421567	0.000880071	NRXN1
2	50228366	rs6706484	0.000924522	NRXN1
2	50228459	rs6706613	0.000924522	NRXN1
2	50228588	rs1541642	0.000924522	NRXN1
2	50229809	rs1477249	0.00094688	NRXN1
2	50230159	rs1477248	0.000902124	NRXN1
2	50230916	rs1865490	0.000922281	NRXN1
2	50231111	rs1421577	0.000898919	NRXN1
2	50231869	rs2193865	0.000618648	NRXN1
2	50232266	rs1369295	0.00066208	NRXN1
2	50232386	rs1369297	0.000651945	NRXN1
2	50232465	rs2351149	0.000651945	NRXN1
2	50233352	rs930295	0.000759154	NRXN1
2	50233606	rs980794	0.000668191	NRXN1
2	50238962	rs1469002	0.000602639	NRXN1
2	50239195	rs1469003	0.000606316	NRXN1
2	50239577	rs6714990	0.000571724	NRXN1
2	50240091	rs4971632	0.000612484	NRXN1
2	50240255	rs2859977	0.000596569	NRXN1
2	50240511	rs1363052	0.000624931	NRXN1
2	50248461	rs1363036	0.000196212	NRXN1
2	50251332	rs6712956	0.000188903	NRXN1
2	50254129	rs12713083	0.00020638	NRXN1
2	50256512	rs1592728	0.000219106	NRXN1
2	50261600	rs4583505	0.000182366	NRXN1
2	50263305	rs7562931	0.000135109	NRXN1
2	50264710	rs1421598	0.000165742	NRXN1
2	50434759	rs1715984	0.000830565	NRXN1
2	50437078	rs10185952	0.000860195	NRXN1
2	50817203	rs7582692	0.000136035	NRXN1
2	51818904	rs113497123	0.000160749	NRXN1
2	51883456	rs17864570	0.000451013	NRXN1
2	51894850	rs17863662	0.000177151	NRXN1
2	51967050	rs141305471	1.55773e-05	NRXN1
2	52037810	rs17868258	2.23918e-05	NRXN1
2	52039297	rs140546611	4.90047e-06	NRXN1
2	52097624	rs17864639	0.000688237	NRXN1
2	52242923	rs111970848	0.00064933	NRXN1
2	52279106	rs75341563	0.000354854	NRXN1
2	52290166	rs74700952	0.000358107	NRXN1
2	52366405	rs72618648	0.00090582	NRXN1
2	52413725	rs78379205	0.000379249	NRXN1
2	52934448	rs147146190	0.000270397	ASB3
2	53647665	rs2140038	0.000367211	ASB3
2	53649638	rs1608051	0.000342448	ASB3
2	54355294	rs72800755	0.000205382	ACYP2
2	58217344	rs77622099	0.000810318	VRK2
2	61560080	rs1405490	0.000875021	USP34
2	61638952	rs4672441	0.000454643	USP34
2	61662555	rs1186699	0.000484677	USP34
2	61680993	rs812925	0.000505813	USP34
2	61687214	rs778138	0.000543857	USP34
2	61704451	rs11692449	0.00040628	XPO1
2	62747965	rs187867553	0.000423237	TMEM17
2	62806077	rs62179979	0.000879357	TMEM17
2	62941425	rs111735194	0.000556007	EHBP1
2	62955387	rs360801	0.000541903	EHBP1
2	63095285	rs149050548	0.000997246	EHBP1
2	63550313	rs180991012	0.000920414	WDPCP
2	64088764	rs111882608	0.000562833	UGP2
2	64293986	rs184892385	0.00019229	PELI1
2	64387111	rs112924794	0.000943259	PELI1
2	64827165	rs1206979	0.000271144	AFTPH
2	65169568	rs78070215	0.000310271	SLC1A4
2	65205924	rs4671113	0.000602072	SLC1A4
2	65210826	rs11682919	0.00026414	SLC1A4
2	65212200	rs13396525	0.000253708	SLC1A4
2	65215030	rs11675218	0.000127645	SLC1A4
2	65226461	rs3770707	0.000467708	SLC1A4
2	65226463	rs3770706	0.000376325	SLC1A4
2	65228236	rs3732062	0.000285023	SLC1A4
2	65512533	rs72822419	0.000870604	ACTR2
2	65532887	rs7592965	0.000835757	SPRED2
2	65756072	rs145466310	0.000562402	SPRED2
2	65940358	rs72817592	0.00074859	SPRED2
2	65940972	rs12329400	0.000817653	SPRED2
2	66111248	rs115384729	0.000380096	SPRED2
2	66128055	rs78068251	0.000609667	SPRED2
2	66414184	rs78118655	0.000363494	MEIS1
2	68032136	rs13014485	0.000711361	C1D
2	69812179	rs79221569	0.000733286	AAK1
2	71461940	rs145971222	0.000697045	PAIP2B
2	71477792	rs139350814	0.000694922	PAIP2B
2	72060220	rs75862430	5.26488e-05	DYSF
2	72064847	rs75463369	1.58304e-05	DYSF
2	72081049	rs77509305	3.71184e-05	DYSF
2	72081225	rs59045478	6.4208e-05	DYSF
2	72086622	rs77392176	4.57956e-05	DYSF
2	72185848	rs111340438	0.000109197	CYP26B1
2	73342711	rs138748884	0.000140673	RAB11FIP5
2	73422038	rs183515172	0.000502151	NOTO
2	73623929	rs56014217	0.000986943	ALMS1
2	73631212	rs11899740	0.000916956	ALMS1
2	73631779	rs13383871	0.000943746	ALMS1
2	73635148	rs7580825	0.00093036	ALMS1
2	73637519	rs10179134	0.000917499	ALMS1
2	73641364	rs6755241	0.000899928	ALMS1
2	73641853	rs7564890	0.000934964	ALMS1
2	73647508	rs1534471	0.000612712	ALMS1
2	73648811	rs6705489	0.000464907	ALMS1
2	73649928	rs1881245	0.000589196	ALMS1
2	73651967	rs3813227	0.00056093	ALMS1
2	73652628	rs7598396	0.000490831	ALMS1
2	73653138	rs6753344	0.000422598	ALMS1
2	73653332	rs6740223	0.000592111	ALMS1
2	73654363	rs6707722	0.00058015	ALMS1
2	73658331	rs10190219	0.000399974	ALMS1
2	73658686	rs2421550	0.000572092	ALMS1
2	73661986	rs6736866	0.000290957	ALMS1
2	73664715	rs6546835	0.000566244	ALMS1
2	73665656	rs2901438	0.00055814	ALMS1
2	73666402	rs7584575	0.000566156	ALMS1
2	73666645	rs7585004	0.000636215	ALMS1
2	73666724	rs7585124	0.000515851	ALMS1
2	73666729	rs7598946	0.000552721	ALMS1
2	73673123	rs10175180	0.000641257	ALMS1
2	73673798	rs10496191	0.000645206	ALMS1
2	73677833	rs6546836	0.000620462	ALMS1
2	73677898	rs6546837	0.000671073	ALMS1
2	73679280	rs6546838	0.000596739	ALMS1
2	73679990	rs6724782	0.000671783	ALMS1
2	73680508	rs6546839	0.000667302	ALMS1
2	73681639	rs7594511	0.00050683	ALMS1
2	73687077	rs6756987	0.00062188	ALMS1
2	73688384	rs62151646	0.000485335	ALMS1
2	73694043	rs9807961	0.000669528	ALMS1
2	73697844	rs10186501	0.000631801	ALMS1
2	73698518	rs10189574	0.000694881	ALMS1
2	73700131	rs62151652	0.000563241	ALMS1
2	73702344	rs2140195	0.000629934	ALMS1
2	73713029	rs10195357	0.000663394	ALMS1
2	73713072	rs13392872	0.00045888	ALMS1
2	73713500	rs10187192	0.000448473	ALMS1
2	73713741	rs10187416	0.00063708	ALMS1
2	73714097	rs10207264	0.000654902	ALMS1
2	73714556	rs10183818	0.00047274	ALMS1
2	73717567	rs2056486	0.000651897	ALMS1
2	73717656	rs10193972	0.000649562	ALMS1
2	73719875	rs13421462	0.000418502	ALMS1
2	73720258	rs13398956	0.000459028	ALMS1
2	73720444	rs11901272	0.000667841	ALMS1
2	73721250	rs73947808	0.000333188	ALMS1
2	73721767	rs56154726	0.000426375	ALMS1
2	73723185	rs11674602	0.000436587	ALMS1
2	73723959	rs13384952	0.000409957	ALMS1
2	73724675	rs7572722	0.000430061	ALMS1
2	73726605	rs58603761	0.000698916	ALMS1
2	73726662	rs1403284	0.000428301	ALMS1
2	73730174	rs7607014	0.000596135	ALMS1
2	73732096	rs7588169	0.000678054	ALMS1
2	73733071	rs13400985	0.000575304	ALMS1
2	73733313	rs9753079	0.000693425	ALMS1
2	73733867	rs11693586	0.000897423	ALMS1
2	73733875	rs11693588	0.000898138	ALMS1
2	73737204	rs6708766	0.00048534	ALMS1
2	73743982	rs9309473	0.000501368	ALMS1
2	73746643	rs6711033	0.000601707	ALMS1
2	73748980	rs13392691	0.000857656	ALMS1
2	73751966	rs7567585	0.000680766	ALMS1
2	73752368	rs10469966	0.000312348	ALMS1
2	73766454	rs6704782	0.000506569	ALMS1
2	73768232	rs13388117	0.000637899	ALMS1
2	73773691	rs11689588	0.000534823	ALMS1
2	73780913	rs6740766	0.000406684	ALMS1
2	73782200	rs13431267	0.000419833	ALMS1
2	73783910	rs11686019	0.00048948	ALMS1
2	73785046	rs10207220	0.000428287	ALMS1
2	73785358	rs6546847	0.000551734	ALMS1
2	73787234	rs10169213	0.000436301	ALMS1
2	73788026	rs7604682	0.000928637	ALMS1
2	73788126	rs7580750	0.000511333	ALMS1
2	73790058	rs6735946	0.000369933	ALMS1
2	73790368	rs17009149	0.000381094	ALMS1
2	73794404	rs10198549	0.00049644	ALMS1
2	73795962	rs9653557	0.000457837	ALMS1
2	73796173	rs10181563	0.000827744	ALMS1
2	73796923	rs11126403	0.000591846	ALMS1
2	73796924	rs11126404	0.000591846	ALMS1
2	73797507	rs10185080	0.000718653	ALMS1
2	73797623	rs10197755	0.000718653	ALMS1
2	73797996	rs7583255	0.000453801	ALMS1
2	73798223	rs7598419	0.000393185	ALMS1
2	73798476	rs7586463	0.000412205	ALMS1
2	73804708	rs1114380	0.000452145	ALMS1
2	73805172	rs6756885	0.000518525	ALMS1
[truncated: 18,897 more rows]

## Sheet: Fig 1B
CHROM	POS	ID	P	Gene_Symbol
1	2373236	rs72644619	0.000440636	PLCH2
1	2374342	rs72644621	0.000576408	PLCH2
1	2379062	rs72644623	0.000240996	PLCH2
1	2381164	rs72644624	0.000616581	PLCH2
1	2381460	rs184121529	0.000285463	PLCH2
1	2384048	rs72644626	0.000796398	PLCH2
1	2389234	rs72644628	0.000706545	PLCH2
1	2389376	rs77238314	0.000803748	PLCH2
1	2390133	rs77381203	0.000998941	PLCH2
1	2390353	rs11806740	0.000894026	PLCH2
1	2400535	rs114908466	0.000851765	PLCH2
1	2402005	rs143581233	0.000564638	PLCH2
1	2978043	rs2075969	0.000921956	PRDM16
1	3308498	rs2493268	0.000688478	PRDM16
1	4798536	rs76013244	0.000612252	AJAP1
1	4893038	rs144968066	1.63493e-05	AJAP1
1	4922226	rs148962948	0.000104014	AJAP1
1	4962987	rs141695285	0.000386928	AJAP1
1	7514589	rs1193245	0.000232659	CAMTA1
1	7561762	rs1750850	9.77507e-05	CAMTA1
1	7562339	rs1725260	0.000170585	CAMTA1
1	7562488	rs1725262	0.000743242	CAMTA1
1	8243692	rs79937515	2.64539e-05	SLC45A1
1	8260449	rs6700905	0.000873213	SLC45A1
1	8267284	rs56025131	0.000668636	SLC45A1
1	8267513	rs7548511	0.000812868	SLC45A1
1	8268095	rs11121129	0.000712869	SLC45A1
1	8268620	rs6661746	0.000700906	SLC45A1
1	8268715	rs6701941	0.000720029	SLC45A1
1	8268913	rs6687168	0.00071935	SLC45A1
1	8272343	rs148024861	0.000352517	SLC45A1
1	8272526	rs425371	0.000396032	SLC45A1
1	8273177	rs6683603	0.000986575	SLC45A1
1	8273392	rs12041676	0.000236739	SLC45A1
1	8278116	rs2085260	2.79306e-05	SLC45A1
1	8279814	rs6689647	5.65262e-05	SLC45A1
1	8284497	rs11589993	4.75324e-05	SLC45A1
1	8286009	rs7524364	7.85959e-05	SLC45A1
1	8286693	rs12049468	6.52169e-05	SLC45A1
1	8287378	rs12022242	0.000219442	SLC45A1
1	8287391	rs11121137	0.00025557	SLC45A1
1	8287962	rs7553816	0.000237476	SLC45A1
1	8288720	rs367078	0.000592039	SLC45A1
1	8289252	rs72635736	0.000521015	SLC45A1
1	8289345	rs112846030	0.000415949	SLC45A1
1	8289919	rs385504	0.000553937	SLC45A1
1	8290082	rs438650	0.000303648	SLC45A1
1	10789634	rs166913	0.000300545	CASZ1
1	10789697	rs284279	0.000229826	CASZ1
1	10790536	rs284278	4.43445e-05	CASZ1
1	10790797	rs284277	0.000260399	CASZ1
1	10796547	rs17035646	5.55073e-05	CASZ1
1	10796866	rs880315	7.86231e-05	CASZ1
1	10798489	rs34071855	3.59195e-05	CASZ1
1	10798552	rs682178	0.000189605	CASZ1
1	10799577	rs12046278	0.0005377	CASZ1
1	10877504	rs76759569	9.07173e-05	CASZ1
1	10880243	rs4845846	0.000152034	CASZ1
1	10911329	rs1292669	0.00031176	CASZ1
1	10912430	rs494738	0.000266342	CASZ1
1	10912551	rs637037	0.000513665	CASZ1
1	10912624	rs496604	0.000220389	CASZ1
1	10918758	rs622120	0.000688367	CASZ1
1	10919094	rs1292646	0.000642673	CASZ1
1	10919235	rs1152732	0.000679986	CASZ1
1	10919322	rs1152733	0.000158847	CASZ1
1	10920472	rs549925	0.00018753	CASZ1
1	10920576	rs550887	0.000483682	CASZ1
1	10920738	rs592431	0.000358881	CASZ1
1	10920745	rs552630	0.000371287	CASZ1
1	10921783	rs77422035	4.66026e-05	CASZ1
1	10928219	rs4437880	0.000133223	CASZ1
1	10929582	rs28521290	0.000634571	CASZ1
1	10929589	rs34703268	0.000668421	CASZ1
1	10932629	rs35787367	0.000935901	C1orf127
1	10933566	rs71645072	0.000911591	C1orf127
1	10933620	rs71645073	0.000891374	C1orf127
1	15253724	rs10927580	0.000558226	KAZN
1	15254485	rs6662873	0.00069325	KAZN
1	15254559	rs6429684	0.000588993	KAZN
1	15254576	rs10803322	0.000546248	KAZN
1	15254860	rs6429690	0.000533138	KAZN
1	15255395	rs6429691	0.00056939	KAZN
1	15255747	rs6429692	0.000483304	KAZN
1	15256903	rs12141312	0.000564482	KAZN
1	15257916	rs6429694	0.000715995	KAZN
1	15258399	rs10927581	0.000831936	KAZN
1	15258403	rs10927582	0.000846331	KAZN
1	15258425	rs10927583	0.000817542	KAZN
1	15260953	rs7542297	0.000532415	KAZN
1	17923518	rs12127699	0.000543713	ARHGEF10L
1	17941174	rs6672746	0.00081758	ARHGEF10L
1	18509216	rs17435426	0.000216118	IGSF21
1	18510985	rs17488361	0.000308205	IGSF21
1	18813849	rs77434862	0.00081954	KLHDC7A
1	20283046	rs552666425	0.000249161	PLA2G2A
1	20378152	rs114294205	0.000441306	PLA2G5
1	21817085	rs1106357	0.000343867	NBPF3
1	21820042	rs12132412	0.000461126	NBPF3
1	21823292	rs1697421	0.000127638	NBPF3
1	22002867	rs12128325	0.000643443	USP48
1	22577449	rs75042835	0.000577152	WNT4
1	22657679	rs78252507	0.000703412	ZBTB40
1	22691606	rs12723796	0.000351067	ZBTB40
1	22698993	rs12748989	0.000853985	ZBTB40
1	22701986	rs60905519	0.000361468	ZBTB40
1	22702280	rs12561997	0.000428627	ZBTB40
1	22702858	rs6696981	0.000451087	ZBTB40
1	22703325	rs11803476	0.000451825	ZBTB40
1	22705805	rs12730673	0.000426648	ZBTB40
1	22706534	rs6684479	0.000371339	ZBTB40
1	22707565	rs6426748	0.000389897	ZBTB40
1	22708253	rs12569102	0.000418379	ZBTB40
1	22708873	rs33997547	0.000450921	ZBTB40
1	22709016	rs34145423	0.00043476	ZBTB40
1	22709082	rs35553251	0.000463074	ZBTB40
1	22709295	rs59016073	0.000444437	ZBTB40
1	22710602	rs6695165	0.000447239	ZBTB40
1	22711169	rs7513562	0.000460734	ZBTB40
1	22711378	rs7550872	0.00044619	ZBTB40
1	23191746	rs45550439	0.000898794	EPHB2
1	26987646	rs193084249	4.36647e-05	ARID1A
1	27021913	rs114165349	0.000273495	ARID1A
1	27180088	rs75460349	6.27914e-05	ZDHHC18
1	27260783	rs7545442	0.000927769	NUDC
1	27284913	rs79598313	7.37683e-05	KDF1
1	28423483	rs11582538	0.00059432	EYA3
1	29569061	rs182093722	0.000316446	PTPRU
1	29797404	rs140904566	0.000596431	PTPRU
1	32090874	rs56017663	0.000402022	HCRTR1
1	35092065	rs10914995	2.41468e-05	SMIM12
1	35196152	rs116361158	0.000856052	SMIM12
1	37913653	rs72923121	0.000464088	ZC3H12A
1	37914240	rs58122371	0.000419943	ZC3H12A
1	37915428	rs112939545	0.000521279	ZC3H12A
1	37933060	rs72923168	0.000449883	ZC3H12A
1	37933450	rs72923171	0.000606248	ZC3H12A
1	37937637	rs72923185	0.00053608	ZC3H12A
1	37946855	rs11589893	0.000630957	ZC3H12A
1	37950661	rs6668285	0.000899788	ZC3H12A
1	38407014	rs28435150	0.000888321	INPP5B
1	38407146	rs28570969	0.00089621	INPP5B
1	38407963	rs2127645	0.000844578	INPP5B
1	38408164	rs2170169	0.000528652	INPP5B
1	38408846	rs28760325	0.000891005	INPP5B
1	38408868	rs28645205	0.00090444	INPP5B
1	38410321	rs28611172	0.000854653	INPP5B
1	38415507	rs17531077	0.000971002	INPP5B
1	38455891	rs4360494	0.00044414	SF3A3
1	38461821	rs67631072	0.00098787	FHL3
1	38565549	rs4970626	0.000788915	POU3F1
1	39482180	rs112827018	0.000923294	NDUFS5
1	40548044	rs34565800	0.00093767	PPT1
1	40549755	rs6688011	0.000882572	PPT1
1	40549930	rs6688203	0.000887422	PPT1
1	40551093	rs35533641	0.000985077	PPT1
1	41064470	rs145972015	4.11984e-06	RIMS3
1	41112847	rs150137694	0.000477452	RIMS3
1	45275038	rs79412851	0.000723952	BTBD19
1	51023291	rs17383094	0.000195398	FAF1
1	51037129	rs17387385	0.000207898	FAF1
1	51090893	rs183454457	0.000156679	FAF1
1	51135653	rs527401506	0.00018202	FAF1
1	51161432	rs188772090	0.00021509	FAF1
1	51237236	rs150011115	0.000194174	FAF1
1	51287618	rs184215775	0.000309927	FAF1
1	51365924	rs187188320	6.1372e-05	FAF1
1	51424838	rs185546043	0.000122996	FAF1
1	51450640	rs139486405	1.56009e-05	CDKN2C
1	51502244	rs181437157	7.12525e-05	CDKN2C
1	51661684	rs149471813	7.15995e-05	RNF11
1	55505647	rs11591147	1.76372e-06	PCSK9
1	55522558	rs7525503	0.000201484	PCSK9
1	55843257	rs72666047	0.000659736	USP24
1	59613905	rs12730750	0.000502111	FGGY
1	60516320	rs74085892	0.00068935	C1orf87
1	60533088	rs75070279	0.000730988	C1orf87
1	60534229	rs74085898	0.000822981	C1orf87
1	60552487	rs74087003	0.000699455	C1orf87
1	61875346	rs2474377	0.000698409	NFIA
1	61883431	rs2474371	0.000751069	NFIA
1	61886342	rs9436643	0.000617689	NFIA
1	61886667	rs9436644	0.000633899	NFIA
1	61887227	rs9436645	0.000656296	NFIA
1	61887268	rs2024788	0.000612393	NFIA
1	61890465	rs11207738	0.000488911	NFIA
1	61891333	rs7543206	0.000957723	NFIA
1	62225036	rs1151781	0.000442405	PATJ
1	62232173	rs1290444	0.000873333	PATJ
1	62238258	rs575643	0.000890882	PATJ
1	62243149	rs525523	0.00097472	PATJ
1	62245823	rs535242	0.000836932	PATJ
1	65896308	rs12065099	0.000907173	LEPROT
1	65896612	rs11208648	0.000889283	LEPROT
1	65897869	rs7883	0.000914555	LEPROT
1	65899320	rs7661	0.000921574	LEPROT
1	65902202	rs17127643	0.000939593	LEPR
1	65903445	rs17097182	0.000929031	LEPR
1	65903708	rs79160459	0.000947349	LEPR
1	65906067	rs10889550	0.000779902	LEPR
1	65906173	rs10889552	0.000787136	LEPR
1	65906265	rs10889553	0.000802417	LEPR
1	65932355	rs12086650	8.13317e-05	LEPR
1	65939974	rs61090190	0.000180805	LEPR
1	65943471	rs17127656	0.000151085	LEPR
1	65948791	rs7518849	0.000197142	LEPR
1	65957141	rs11579567	0.000248972	LEPR
1	65965720	rs7534177	0.000170424	LEPR
1	65970367	rs74082071	0.000253495	LEPR
1	65984856	rs75331601	0.000373276	LEPR
1	65985506	rs12141591	0.000232167	LEPR
1	65988093	rs1011527	0.000371398	LEPR
1	65991026	rs76656279	0.000964984	LEPR
1	65992140	rs12135802	0.000397082	LEPR
1	66002660	rs12140910	0.000443537	LEPR
1	66003474	rs17413610	0.000436265	LEPR
1	66003765	rs12138493	0.000415298	LEPR
1	66006571	rs78639398	0.000489339	LEPR
1	66008076	rs12137973	0.000564625	LEPR
1	66016586	rs2211654	0.000545858	LEPR
1	66017718	rs116508643	0.000637192	LEPR
1	66694658	rs6692281	8.73172e-05	PDE4B
1	66696364	rs75670388	0.000535599	PDE4B
1	67261521	rs112958056	0.00011936	INSL5
1	67284689	rs112512651	0.000863535	DNAI4
1	73347143	rs116366810	0.000533839	NEGR1
1	73391864	rs114306482	0.000656825	NEGR1
1	73495123	rs114687631	0.000852511	NEGR1
1	73504496	rs75368841	0.000515905	NEGR1
1	73534307	rs116759515	0.000643962	NEGR1
1	73575834	rs114478215	0.000990878	NEGR1
1	73936037	rs190160396	0.000987211	LRRIQ3
1	75659693	rs72679699	0.000763431	SLC44A5
1	77112303	rs341004	0.000610815	ST6GALNAC3
1	77379337	rs574227954	0.000360736	ST6GALNAC5
1	77896554	rs61784760	0.000701342	AK5
1	77908229	rs72932451	0.00010783	AK5
1	77911973	rs12741939	0.000564547	AK5
1	77912969	rs1874819	0.00062855	AK5
1	77914159	rs2647506	0.000676768	AK5
1	77914669	rs3112827	0.00065731	AK5
1	77916647	rs3112826	0.000709104	AK5
1	77917228	rs2647525	0.000720046	AK5
1	77920423	rs61784764	0.000809338	AK5
1	77934778	rs61784767	0.000234531	AK5
1	77952110	rs77015705	0.000937476	AK5
1	77952215	rs61784770	0.00063728	AK5
1	77952730	rs75142713	0.000677922	AK5
1	77952901	rs61784771	0.000672589	AK5
1	77952927	rs61784772	0.000631713	AK5
1	77957172	rs2454329	0.000416351	AK5
1	77957828	rs61778697	0.000624094	AK5
1	77961744	rs61778699	0.000866702	AK5
1	77962380	rs61778700	0.000864908	AK5
1	77968736	rs61778702	0.000736478	AK5
1	77969389	rs61778703	0.000725187	AK5
1	77969681	rs61778704	0.000649875	AK5
1	77969838	rs61778705	0.00071259	AK5
1	77970022	rs61778707	0.000726608	AK5
1	77970812	rs61778708	0.00071259	AK5
1	77970894	rs61777063	0.000704742	AK5
1	77972481	rs61777064	0.000779704	AK5
1	77972985	rs61777065	0.000767856	AK5
1	77974662	rs61777066	0.000759836	AK5
1	77976296	rs111935292	0.000720941	AK5
1	77981968	rs61777068	0.000641136	AK5
1	77982046	rs61777069	0.000641136	AK5
1	77985729	rs61777070	0.000499425	AK5
1	77985948	rs113029136	0.000548782	AK5
1	77986413	rs1874816	0.000555035	AK5
1	77987814	rs61777071	0.000702215	AK5
1	78428194	rs6689438	0.000448652	FUBP1
1	79500085	rs17406957	0.000368799	ADGRL4
1	79503653	rs61768984	0.000245912	ADGRL4
1	79503863	rs61768985	0.000242516	ADGRL4
1	79504730	rs1332821	0.000237542	ADGRL4
1	79506410	rs12046325	0.000217165	ADGRL4
1	79506853	rs12022188	0.000357265	ADGRL4
1	79507205	rs77926896	0.000296429	ADGRL4
1	79508151	rs1332817	0.000393441	ADGRL4
1	79508908	rs61768992	0.000417628	ADGRL4
1	79509501	rs12031715	0.000439501	ADGRL4
1	79509683	rs12049368	0.000428065	ADGRL4
1	79510090	rs61768993	0.000268553	ADGRL4
1	79512416	rs78463636	0.000459346	ADGRL4
1	79512727	rs61768994	0.000412829	ADGRL4
1	79517457	rs11162604	0.000378373	ADGRL4
1	79517460	rs11162605	0.000377433	ADGRL4
1	79519047	rs61768996	0.000381338	ADGRL4
1	79521545	rs12033094	0.000379402	ADGRL4
1	79530328	rs61768998	0.000219513	ADGRL4
1	79532046	rs12028170	0.000227159	ADGRL4
1	79533747	rs12029371	0.000199145	ADGRL4
1	79538377	rs61769008	0.000227525	ADGRL4
1	79539227	rs61769009	0.000227525	ADGRL4
1	79540215	rs17416012	0.000227274	ADGRL4
1	79543948	rs59960228	0.0002696	ADGRL4
1	79545012	rs61769010	0.000228518	ADGRL4
1	79546374	rs4311840	0.00022961	ADGRL4
1	79546499	rs61769011	0.000946847	ADGRL4
1	79548945	rs4650641	0.000232997	ADGRL4
1	79552777	rs10874010	0.000237503	ADGRL4
1	79553671	rs7533890	0.00025186	ADGRL4
1	79563533	rs3845366	0.000518382	ADGRL4
1	79564855	rs61769020	0.000347288	ADGRL4
1	79565707	rs60739114	0.000353541	ADGRL4
1	79571946	rs10874014	0.000171858	ADGRL4
1	79572286	rs12143269	0.000189383	ADGRL4
1	79574878	rs901680	0.000174442	ADGRL4
1	79575171	rs901679	0.00016729	ADGRL4
1	79579600	rs901678	0.000164854	ADGRL4
1	79581523	rs61769035	0.000180609	ADGRL4
1	79582090	rs12723597	0.000187599	ADGRL4
1	82408383	rs72719405	0.000554932	ADGRL2
1	82511764	rs72719442	0.000924485	ADGRL2
1	85334788	rs1325275	0.000965384	LPAR3
1	85340098	rs12022391	0.000256584	LPAR3
1	85365153	rs12728965	0.000795829	LPAR3
1	85365738	rs12729681	0.00077732	LPAR3
1	85366812	rs12141138	0.000824195	LPAR3
1	85366882	rs12119634	0.000858974	LPAR3
1	85366904	rs12141913	0.000912221	LPAR3
1	85367419	rs11161481	0.000889713	LPAR3
1	85368100	rs7513686	0.000849748	LPAR3
1	85370189	rs12139520	0.000959843	LPAR3
1	85372314	rs35085075	0.000705879	LPAR3
1	85372458	rs12087537	0.000503199	LPAR3
1	85373336	rs6664563	0.000647963	LPAR3
1	85373557	rs6685090	0.000647515	LPAR3
1	85373604	rs71652684	0.000788497	LPAR3
1	85373974	rs12064236	0.000644332	LPAR3
1	85384206	rs12121228	0.000944539	MCOLN2
1	85385584	rs12137331	0.000363262	MCOLN2
1	85387879	rs115226555	0.000293042	MCOLN2
1	85388878	rs35999179	0.000354666	MCOLN2
1	85390513	rs34160906	0.00022856	MCOLN2
1	85392057	rs34735383	0.000649142	MCOLN2
1	88630595	rs115485838	0.000308078	PKN2
1	89568953	rs111844971	0.000207587	GBP2
1	90675607	rs75796399	0.000504824	ZNF326
1	92170644	rs284874	0.000766637	TGFBR3
1	92200111	rs2306886	0.000699005	TGFBR3
1	92200963	rs12073224	0.000631626	TGFBR3
1	92203803	rs2087299	0.000221488	TGFBR3
1	92220155	rs17131550	0.00096292	TGFBR3
1	92222143	rs9887787	0.000959334	TGFBR3
1	92223589	rs9887957	0.000481582	TGFBR3
1	92228514	rs10874925	0.000675103	TGFBR3
1	94076560	rs236344	0.000196761	BCAR3
1	94078440	rs236345	0.000697381	BCAR3
1	94079927	rs798217	0.000214028	BCAR3
1	94080997	rs798218	0.000199797	BCAR3
1	94081407	rs236306	0.000196866	BCAR3
1	94082917	rs236307	0.0003252	BCAR3
1	94086524	rs236308	0.000251073	BCAR3
1	94087359	rs236311	0.000216127	BCAR3
1	94088363	rs932523	0.000717051	BCAR3
1	94088650	rs236312	0.000160435	BCAR3
1	94089407	rs423493	0.000187361	BCAR3
1	94095475	rs798213	0.000193232	BCAR3
1	94096740	rs368888	0.000195254	BCAR3
1	94102989	rs236273	0.000203568	BCAR3
1	94113981	rs236301	0.000137813	BCAR3
1	94120642	rs236291	0.00021755	BCAR3
1	94122981	rs236288	0.000196943	BCAR3
1	94131565	rs236284	0.000918417	BCAR3
1	94132788	rs236285	0.000306084	BCAR3
1	94134683	rs236287	0.000249465	BCAR3
1	94138173	rs9659100	0.000352793	BCAR3
1	94142048	rs12095390	9.53411e-05	BCAR3
1	94143566	rs1011904	8.86278e-05	BCAR3
1	94143719	rs1011903	0.000103124	BCAR3
1	94143789	rs1567791	9.71606e-05	BCAR3
1	94144417	rs6541386	0.000104614	BCAR3
1	94145552	rs61781002	0.000103868	BCAR3
1	94145724	rs11164961	9.46891e-05	BCAR3
1	94145933	rs11164962	0.000103884	BCAR3
1	94146121	rs11164963	0.000103884	BCAR3
1	94146773	rs6675484	9.62498e-05	BCAR3
1	94147019	rs12079723	0.000102591	BCAR3
1	94148032	rs6541387	0.000111401	BCAR3
1	94148133	rs6541388	0.000104498	BCAR3
1	94149081	rs6541389	0.000111206	BCAR3
1	94151589	rs6702036	0.000115606	BCAR3
1	94152739	rs7519952	0.000111217	BCAR3
1	94153818	rs955470	0.00010517	BCAR3
1	94154444	rs6701871	9.23315e-05	BCAR3
1	94154458	rs6684568	9.74922e-05	BCAR3
1	94154887	rs6694536	0.000101095	BCAR3
1	94155035	rs12057736	0.000102014	BCAR3
1	94155292	rs12084853	9.97378e-05	BCAR3
1	94155790	rs12059154	0.000111704	BCAR3
1	94157041	rs6657709	0.000116961	BCAR3
1	94157507	rs6704479	9.65139e-05	BCAR3
1	94157572	rs6660740	9.78431e-05	BCAR3
1	94157726	rs12092517	0.000122428	BCAR3
1	94157942	rs6656270	6.86215e-05	BCAR3
1	94158695	rs10874793	0.000845084	BCAR3
1	94838769	rs12119731	0.000692915	ABCD3
1	95899507	rs12729821	0.00047076	RWDD3
1	95903027	rs2064664	0.000550643	RWDD3
1	95903597	rs1474883	0.000442904	RWDD3
1	95905915	rs987913	0.000388642	RWDD3
1	95907023	rs9803946	0.000447816	RWDD3
1	95910930	rs2024804	0.000409619	RWDD3
1	95912749	rs2207859	0.000384167	RWDD3
1	95913448	rs2391674	0.000375725	RWDD3
1	95914625	rs719214	0.000400784	RWDD3
1	95914783	rs6695641	0.000399117	RWDD3
1	95921592	rs4418666	0.000386741	RWDD3
1	95925312	rs12035008	0.000382525	RWDD3
1	95926069	rs6593658	0.000361119	RWDD3
1	95926210	rs6593659	0.00035425	RWDD3
1	95927268	rs11165427	0.000364058	RWDD3
1	95929248	rs12736698	0.000384017	RWDD3
1	95929307	rs6702412	0.000351455	RWDD3
1	95929401	rs6692957	0.00038952	RWDD3
1	95929887	rs6662271	0.00038523	RWDD3
1	95930084	rs12039220	0.000378783	RWDD3
1	95933441	rs6658020	0.000388965	RWDD3
1	95935264	rs2224154	0.000385691	RWDD3
1	95936031	rs1577862	0.000381391	RWDD3
1	95937512	rs1577860	0.000382023	RWDD3
1	95939767	rs957186	0.000364821	RWDD3
1	95941654	rs1337551	0.000367621	RWDD3
1	95944432	rs7417574	0.000259293	RWDD3
1	99646787	rs17119881	0.000843179	PLPPR5
1	99655933	rs7525881	0.000880643	PLPPR5
1	99657359	rs6693549	0.000906505	PLPPR5
1	103652830	rs7545632	0.00048366	COL11A1
1	105312825	rs201014003	0.000996598	AMY1C
1	106758061	rs114775586	0.00022517	PRMT6
1	106768084	rs71673363	0.000872087	PRMT6
1	107166288	rs115709901	0.000449252	PRMT6
1	107182535	rs147513714	0.000805212	PRMT6
1	107282278	rs150769657	0.000773304	PRMT6
1	109817192	rs7528419	7.73998e-05	CELSR2
1	109817590	rs12740374	9.35923e-05	CELSR2
1	109817838	rs660240	2.85634e-05	CELSR2
1	109818306	rs629301	7.03283e-05	CELSR2
1	109818530	rs646776	7.38261e-05	CELSR2
1	109821307	rs583104	7.32335e-05	PSRC1
1	109821511	rs602633	3.32568e-05	PSRC1
1	109821797	rs4970836	6.53868e-05	PSRC1
1	109822143	rs1277930	8.33336e-05	PSRC1
1	109822166	rs599839	7.58543e-05	PSRC1
1	109830993	rs141844707	0.000814254	MYBPHL
1	109831225	rs115967373	0.000810438	MYBPHL
1	109914809	rs71655999	0.000903878	SORT1
1	110152069	rs116586116	0.000820087	GNAT2
1	111892905	rs3820443	0.000668421	PIFO
1	111892994	rs12033188	0.000684384	PIFO
1	111893390	rs4839125	0.000702991	PIFO
1	111893417	rs4839126	0.000694081	PIFO
1	111962411	rs148737350	0.000573073	OVGP1
1	111978214	rs74109553	0.000316906	WDR77
1	112005141	rs148514210	0.000501672	ATP5PB
1	112964025	rs12732876	0.000678813	CTTNBP2NL
1	113231503	rs12129649	0.000964206	MOV10
1	113265881	rs77724279	0.000764434	TAFA3
1	114688789	rs61810288	0.000221024	SYT6
1	114821586	rs1874348	0.000230797	TRIM33
1	117683543	rs10754338	0.000891292	VTCN1
1	118950268	rs12133474	0.000831055	SPAG17
1	119794429	rs115463690	0.000564209	WARS2
1	119794521	rs76816516	0.000938534	WARS2
1	119813434	rs12136594	0.000377755	HAO2
1	147141201	rs74374381	5.49351e-05	ACP6
1	149161732	rs828503	0.000583405	H3-2
1	149175486	rs146404269	0.000178139	H3-2
1	152011739	rs146765049	0.000312874	S100A11
1	153412147	rs116038461	3.59327e-05	S100A7L2
1	153451003	rs76697909	4.68015e-05	S100A7
1	153454043	rs144210476	0.000111666	S100A7
1	153571139	rs150941544	0.00024163	S100A16
1	154714006	rs4999127	0.000913503	KCNN3
1	154715600	rs12118608	0.000314782	KCNN3
1	154718738	rs906278	0.00035879	KCNN3
1	154718778	rs906280	0.000373775	KCNN3
1	154724127	rs906275	0.000956841	KCNN3
1	154735575	rs11264255	0.000845805	KCNN3
1	154739104	rs4845391	0.000955564	KCNN3
1	154740864	rs12404994	0.000899083	KCNN3
1	154753484	rs141055156	0.000683109	KCNN3
1	156045662	rs10047112	0.000238303	MEX3A
1	156074845	rs6661281	0.000807179	LMNA
1	156078249	rs915179	0.000845454	LMNA
1	156079083	rs915180	0.000781664	LMNA
1	156828900	rs41397147	0.000780369	NTRK1
1	161066076	rs143226816	0.000663896	KLHDC9
1	163204129	rs75902891	0.000719366	RGS5
1	163204407	rs76677739	0.000718869	RGS5
1	163209389	rs79485255	0.000490038	RGS5
1	163209829	rs74408370	0.00079367	RGS5
1	163219589	rs111264815	0.000514742	RGS5
1	163228151	rs937925	0.000552701	RGS5
1	163229070	rs112956411	0.000605327	RGS5
1	163232649	rs16851566	0.00065019	RGS5
1	163236401	rs16851616	0.00056761	RGS5
1	163238697	rs79594969	0.000491326	RGS5
1	163239323	rs76367598	0.000629796	RGS5
1	163241337	rs77422452	0.000644748	RGS5
1	163243073	rs2175013	0.000672295	RGS5
1	163244334	rs75509665	0.000670533	RGS5
1	163244696	rs113300376	0.00067747	RGS5
1	163249518	rs80041173	0.000823474	RGS5
1	163251891	rs76441715	0.000823474	RGS5
1	163253070	rs78185572	0.000752887	RGS5
1	163257001	rs76936461	0.000866244	RGS5
1	163586969	rs12123582	0.000945932	NUF2
1	163592414	rs12131597	0.000734108	NUF2
1	168573487	rs115757195	0.000258738	XCL1
1	169092642	rs116547074	0.000606248	ATP1B1
1	172394174	rs76132974	0.000528689	PIGC
1	172421061	rs143059059	0.0001758	C1orf105
1	172459383	rs143407702	0.000484607	C1orf105
1	174030044	rs75983072	0.000938815	RC3H1
1	175126956	rs1804094	0.000801697	KIAA0040
1	175127135	rs75007426	0.000418177	KIAA0040
1	175127534	rs1057246	0.000300421	KIAA0040
1	175127771	rs2685	0.000542888	KIAA0040
1	175128536	rs72719370	0.000233997	KIAA0040
1	175128537	rs67332874	0.000237909	KIAA0040
1	175128543	rs34270511	0.000234337	KIAA0040
1	175128726	rs6664840	0.000281533	KIAA0040
1	175130204	rs1057239	0.000364838	KIAA0040
1	175130773	rs2285220	0.000364368	KIAA0040
1	175130983	rs2285219	0.000338267	KIAA0040
1	175131340	rs34370567	0.000375241	KIAA0040
1	175131889	rs61829487	0.000466928	KIAA0040
1	175131962	rs13374887	0.000382279	KIAA0040
1	175132049	rs11583687	0.000644095	KIAA0040
1	175132371	rs1894709	0.000381549	KIAA0040
1	175135448	rs11585368	0.000522817	KIAA0040
1	175138602	rs10912901	0.000557673	KIAA0040
1	175139295	rs12760073	0.00049084	KIAA0040
1	177447742	rs10913351	0.000823285	BRINP2
1	177612246	rs11577921	0.000682182	SEC16B
1	180124634	rs34430949	0.00070039	QSOX1
1	180127107	rs6425611	0.000536476	QSOX1
1	183329261	rs12146097	0.00066179	NMNAT2
1	183333504	rs12757973	8.37414e-05	NMNAT2
1	183830195	rs12145491	0.000531141	RGL1
1	186935641	rs2383556	0.000454904	PLA2G4A
1	186944770	rs55834900	0.000381848	PLA2G4A
1	186946369	rs12720684	0.000384875	PLA2G4A
1	186955782	rs12720702	0.000395649	PLA2G4A
1	186955932	rs2891264	0.000395075	PLA2G4A
1	186957017	rs12720704	0.000389628	PLA2G4A
1	186957996	rs12720707	0.000386901	PLA2G4A
1	186959071	rs12720717	0.000383116	PLA2G4A
1	186959386	rs1124429	0.000370143	PLA2G4A
1	186962028	rs72714329	0.000229335	PLA2G4A
1	186964106	rs7522159	0.000267621	PLA2G4A
1	186964126	rs7544719	0.000405481	PLA2G4A
1	186964164	rs7511652	0.000277064	PLA2G4A
1	186966193	rs4651345	0.000349599	PLA2G4A
1	186967788	rs78293957	4.3417e-05	PLA2G4A
1	187324375	rs146546406	0.000937217	PLA2G4A
1	195780020	rs72736158	0.000741327	KCNT2
1	196066831	rs7520705	0.000899228	KCNT2
1	196067431	rs4405126	0.000940936	KCNT2
1	196071221	rs73078969	0.000773856	KCNT2
1	196074339	rs4436369	0.000761605	KCNT2
1	196074775	rs4614237	0.000744355	KCNT2
1	196075114	rs12038314	0.000777911	KCNT2
1	196075869	rs12031315	0.000776891	KCNT2
1	196081690	rs12037238	0.000790934	KCNT2
1	196095226	rs59310826	0.000910584	KCNT2
1	196096194	rs12567147	0.000910584	KCNT2
1	196097153	rs10801516	0.000910584	KCNT2
1	196097406	rs16839499	0.000910584	KCNT2
1	196098319	rs12040221	0.000910584	KCNT2
1	196098509	rs12041004	0.000910584	KCNT2
1	196100239	rs16839508	0.000915883	KCNT2
1	196102483	rs12026529	0.000969192	KCNT2
1	196103959	rs7543048	0.000931387	KCNT2
1	196107350	rs7538355	0.000823721	KCNT2
1	196107922	rs61822088	0.000823721	KCNT2
1	196108385	rs61471621	0.000783791	KCNT2
1	197219577	rs74518615	0.000246297	CRB1
1	197268347	rs75397880	0.000338119	CRB1
1	197295847	rs151187870	0.000326129	CRB1
1	197578878	rs79627522	0.000204508	DENND1B
1	201298834	rs1361903	0.0009977	PKP1
1	201299852	rs1105331	0.000828247	PKP1
1	201299900	rs3795629	0.00084157	PKP1
1	201305104	rs6427900	0.000633607	PKP1
1	201318004	rs7520921	0.000284106	TNNT2
1	201326838	rs28485300	0.000441581	TNNT2
1	201787940	rs2678210	0.000935384	NAV1
1	201797535	rs2644109	0.000385381	IPO9
1	201800511	rs2678204	0.000360869	IPO9
1	201800868	rs2820295	0.000381452	IPO9
1	201802052	rs2644111	0.000652845	IPO9
1	201806106	rs2644112	0.000397741	IPO9
1	201807776	rs2644119	0.000544578	IPO9
1	201808469	rs2459761	0.000537403	IPO9
1	201809918	rs903678	0.000480043	IPO9
1	201810407	rs2644122	0.000414114	IPO9
1	201811761	rs2820316	0.000528336	IPO9
1	201815854	rs3951628	0.000352314	IPO9
1	201818629	rs2644107	0.000353395	IPO9
1	201821443	rs1400875	0.000386759	IPO9
1	201826340	rs2172935	0.000513429	IPO9
1	201826482	rs2132363	0.000519422	IPO9
1	201830247	rs2254614	0.000359435	IPO9
1	201832864	rs2494115	0.000365738	IPO9
1	201834944	rs2820309	0.000807588	IPO9
1	201838107	rs2820310	0.000453879	IPO9
1	201841476	rs2820311	0.000475938	IPO9
1	201845575	rs8024	0.000451398	IPO9
1	201850057	rs1517810	0.000495895	IPO9
1	201856256	rs2644135	0.000234704	SHISA4
1	201860626	rs2250377	0.000400913	SHISA4
1	201864830	rs2644114	0.000372649	LMOD1
1	201865763	rs8028	0.000418302	LMOD1
1	201869257	rs2820312	0.000369182	LMOD1
1	201870221	rs2820313	0.000391534	LMOD1
1	201872209	rs2820314	0.000401541	LMOD1
1	201878537	rs2820317	0.000766073	LMOD1
1	201878620	rs2820318	0.000763818	LMOD1
1	201878650	rs2820319	0.000718886	LMOD1
1	201882087	rs2819346	0.000982155	LMOD1
1	201883160	rs2820323	0.000959732	LMOD1
1	201884288	rs2819347	0.000704174	LMOD1
1	201884952	rs2819348	0.00070018	LMOD1
1	201885026	rs2819349	0.000674544	LMOD1
1	201885157	rs2819351	0.000600067	LMOD1
1	203866885	rs139388054	0.000256992	SNRPE
1	203910429	rs12118020	6.04811e-05	SNRPE
1	205338976	rs79057007	0.000117228	LEMD1
1	208442799	rs72741284	0.00011513	PLXNA2
1	208443677	rs1982323	0.000115359	PLXNA2
1	208475695	rs2801216	0.000583902	PLXNA2
1	208477978	rs12404032	0.000464676	PLXNA2
1	208482626	rs4844670	0.000548062	PLXNA2
1	208484111	rs6674523	0.00010106	PLXNA2
1	208484784	rs6698765	0.000119746	PLXNA2
1	208485874	rs6702300	0.000826323	PLXNA2
1	208487152	rs12088111	0.000852688	PLXNA2
1	208487178	rs55703256	0.000922019	PLXNA2
1	208487322	rs6679557	0.00093448	PLXNA2
1	208488721	rs12089696	0.000444345	PLXNA2
1	208489597	rs6689238	0.000876052	PLXNA2
1	208490895	rs2897064	0.000954421	PLXNA2
1	208492097	rs4844671	0.000624051	PLXNA2
1	208493971	rs1499587	0.000563326	PLXNA2
1	208495617	rs12084679	0.000981748	PLXNA2
1	208498489	rs79318629	0.000559654	PLXNA2
1	208510207	rs17259513	0.000992316	PLXNA2
1	208523877	rs74153177	0.000955037	PLXNA2
1	209729268	rs77871030	0.000413504	CAMK1G
1	210519393	rs4845003	0.000961878	HHAT
1	211867700	rs7548374	0.000853041	NEK2
1	212640982	rs734976	0.00067007	NENF
1	212645926	rs6660931	0.000689716	NENF
1	212649363	rs144904493	0.000797976	NENF
1	212651399	rs12087762	0.000588247	NENF
1	212656471	rs11119947	0.000606541	NENF
1	212661147	rs12080266	0.000617476	NENF
1	212666579	rs34052970	0.000377755	NENF
1	212670344	rs11119952	0.000405051	NENF
1	212672027	rs11119954	0.000402198	NENF
1	212674284	rs59798077	0.000526223	NENF
1	212675482	rs597459	0.000171187	NENF
1	212676267	rs2970540	0.000162986	NENF
1	212681663	rs595245	0.000211787	ATF3
1	212683888	rs562683	0.000444549	ATF3
1	212687030	rs544749	0.000696979	ATF3
1	215985897	rs10864204	0.000628956	USH2A
1	215992203	rs12042414	0.000393777	USH2A
1	215992860	rs4129019	0.000662262	USH2A
1	215993884	rs4268329	0.000996805	USH2A
1	215999389	rs10864206	0.000374292	USH2A
1	215999616	rs10779661	0.000734193	USH2A
1	215999810	rs4268330	0.000158957	USH2A
1	215999822	rs4545310	0.000729726	USH2A
1	216000319	rs4528090	0.000791644	USH2A
1	216001366	rs11120651	0.00071583	USH2A
1	216001817	rs4607850	0.0006785	USH2A
1	216003332	rs10864207	0.000384866	USH2A
1	216004935	rs2886200	0.000996185	USH2A
1	216005035	rs10864208	0.000547747	USH2A
1	216008322	rs7539243	0.000960417	USH2A
1	216008552	rs6540913	0.000957569	USH2A
1	216013077	rs7520017	0.000976315	USH2A
1	216015595	rs11120665	0.00065304	USH2A
1	216024013	rs1853809	0.000891744	USH2A
1	216031850	rs12567496	0.000663101	USH2A
1	216033811	rs10864213	0.000551518	USH2A
1	216034392	rs1538638	0.00068481	USH2A
1	216035149	rs970464	0.000646562	USH2A
1	216035550	rs6665395	0.000715303	USH2A
1	216036382	rs1028796	0.000767733	USH2A
1	216039967	rs2147912	0.000501534	USH2A
1	216042727	rs1325526	0.000954443	USH2A
1	216045162	rs1934425	0.00044019	USH2A
1	216049162	rs11120684	0.000584413	USH2A
1	216049644	rs11120685	0.000583163	USH2A
1	216049911	rs34007298	0.000500115	USH2A
1	216050785	rs11120686	0.000622501	USH2A
1	216205849	rs72744686	0.000850727	USH2A
1	216425671	rs12131170	0.00081971	USH2A
1	218206795	rs12073229	0.000321559	SPATA17
1	218231421	rs11804314	0.00085548	SPATA17
1	218231896	rs11118027	0.00073323	SPATA17
1	218232219	rs61826437	0.000848985	SPATA17
1	218240682	rs61826439	0.000267633	SPATA17
1	218242731	rs12126697	0.000838108	SPATA17
1	218242827	rs12123198	0.000857492	SPATA17
1	218243697	rs17047306	0.000820522	SPATA17
1	218249309	rs17047340	0.000140783	SPATA17
1	218251784	rs56988092	0.000167209	SPATA17
1	220318663	rs148853417	0.000638499	IARS2
1	220344775	rs140779183	0.000653988	RAB3GAP2
1	220440414	rs41304119	0.000638881	RAB3GAP2
1	221599649	rs112858763	0.000268689	DUSP10
1	222721288	rs4846382	0.000313026	HHIPL2
1	222722330	rs34630232	9.30379e-05	HHIPL2
1	222733309	rs17163217	0.000118451	TAF1A
1	222735113	rs34478208	0.000952972	TAF1A
1	222736405	rs11485179	0.0001278	TAF1A
1	222748085	rs3002124	0.000157496	TAF1A
1	222748863	rs2936036	0.000154103	TAF1A
1	222748973	rs3002128	0.000158464	TAF1A
1	222753861	rs17163273	0.000157576	TAF1A
1	222761649	rs4525045	0.000587165	TAF1A
1	222763026	rs4846767	0.000486755	TAF1A
1	222779187	rs4618978	4.04148e-05	MIA3
1	222786032	rs1909196	0.000509742	MIA3
1	222793632	rs2378584	1.33792e-06	MIA3
1	222793770	rs34767248	1.37233e-06	MIA3
1	222794091	rs17163301	1.35834e-06	MIA3
1	222794455	rs2133186	0.000995795	MIA3
1	222795155	rs3008612	3.12896e-05	MIA3
1	222795243	rs4846769	1.18057e-06	MIA3
1	222795569	rs4846770	1.28461e-06	MIA3
1	222796136	rs3008614	9.9954e-07	MIA3
1	222796164	rs9441926	4.55995e-07	MIA3
1	222796169	rs9441835	4.59367e-07	MIA3
1	222796584	rs3008615	9.50058e-07	MIA3
1	222797173	rs3008616	9.54421e-07	MIA3
1	222797327	rs1909195	4.33631e-07	MIA3
1	222797614	rs4846384	1.23387e-06	MIA3
1	222798509	rs3008618	9.43213e-07	MIA3
1	222798965	rs17011666	4.05257e-07	MIA3
1	222799625	rs17163313	1.02073e-06	MIA3
1	222800632	rs2936054	8.93141e-07	MIA3
1	222802376	rs2936052	7.8361e-07	MIA3
1	222802803	rs3748626	8.86829e-07	MIA3
1	222803204	rs2936051	6.45491e-07	MIA3
1	222804046	rs3008621	1.95137e-05	MIA3
1	222805698	rs3008622	6.50714e-07	MIA3
1	222806218	rs17163345	7.30365e-07	MIA3
1	222807013	rs3002145	1.93825e-05	MIA3
1	222807480	rs61827168	6.07743e-07	MIA3
1	222809408	rs3002146	4.56636e-07	MIA3
1	222809616	rs1391557	4.61636e-07	MIA3
1	222810917	rs3002148	4.26501e-07	MIA3
1	222811407	rs35700460	4.10053e-07	MIA3
1	222813725	rs2133187	4.25912e-07	MIA3
1	222813753	rs2133188	4.29289e-07	MIA3
1	222814442	rs2133189	3.98391e-07	MIA3
1	222814837	rs1498382	4.29339e-07	MIA3
1	222816356	rs35626308	4.13866e-07	MIA3
1	222819221	rs1909197	1.70695e-07	MIA3
1	222820022	rs3008625	4.19759e-07	MIA3
1	222820639	rs17163358	3.92835e-07	MIA3
1	222820790	rs17163360	4.27307e-07	MIA3
1	222822999	rs28709375	4.51378e-07	MIA3
1	222823529	rs17465637	4.28036e-07	MIA3
1	222823743	rs67180937	9.03317e-07	MIA3
1	222825088	rs17011681	4.018e-07	MIA3
1	222825717	rs10495198	4.12981e-07	MIA3
1	222826481	rs2291832	4.17023e-07	MIA3
1	222828704	rs17163363	4.4023e-07	MIA3
1	222829096	rs2936020	4.38935e-07	MIA3
1	222829550	rs35158675	4.47703e-07	MIA3
1	222830331	rs2936023	4.43333e-07	MIA3
1	222831372	rs2088514	4.93776e-07	MIA3
1	222832295	rs2291834	3.08909e-07	MIA3
1	222834503	rs4575092	4.31052e-07	MIA3
1	222834803	rs1133220	4.07061e-07	MIA3
1	222835930	rs3008629	4.44007e-07	MIA3
1	222836733	rs3008630	1.72195e-05	MIA3
1	222836996	rs17465940	4.29655e-07	MIA3
1	222837594	rs2270707	2.3775e-07	MIA3
1	222837939	rs17465982	4.42466e-07	MIA3
1	222841614	rs36079339	4.04269e-07	AIDA
1	222846882	rs12138316	1.1173e-07	AIDA
1	222848029	rs1391558	2.79049e-07	AIDA
1	222855335	rs3002129	6.79861e-07	AIDA
1	222857769	rs3008637	2.99433e-07	AIDA
1	222858167	rs2936049	2.29985e-07	AIDA
1	222859490	rs34032254	3.17212e-07	AIDA
1	222859498	rs35175385	2.58214e-07	AIDA
1	222862992	rs71524942	1.29333e-07	AIDA
1	222874118	rs35507977	2.85043e-07	AIDA
1	222874966	rs2030076	2.94368e-07	AIDA
1	222878175	rs11485123	2.18942e-07	AIDA
1	222881372	rs61824331	6.96178e-06	AIDA
1	222882751	rs11487858	0.000549174	AIDA
1	222882949	rs34433664	2.00111e-07	AIDA
1	222886119	rs3811465	1.42295e-07	AIDA
1	222893880	rs61824333	8.96706e-06	BROX
1	222899427	rs17532708	6.84038e-06	BROX
1	222900848	rs17532757	9.58849e-06	BROX
1	222904298	rs4240934	9.70733e-06	BROX
1	222904310	rs2378604	1.37066e-07	BROX
1	222905553	rs2378605	8.73816e-06	BROX
1	222906294	rs12043288	6.65856e-06	BROX
1	222911960	rs4282830	5.81996e-06	FAM177B
1	222918945	rs61824336	9.75416e-08	FAM177B
1	222919748	rs2378606	6.64462e-08	FAM177B
1	222919895	rs2378607	8.15004e-06	FAM177B
1	222923001	rs2068814	8.63396e-06	FAM177B
1	222923351	rs6683071	1.09129e-07	FAM177B
1	222923839	rs2378608	8.17787e-06	FAM177B
1	222925375	rs61825251	0.000432843	FAM177B
1	222925935	rs34885880	1.032e-05	FAM177B
1	222926678	rs12073392	1.22473e-07	FAM177B
1	222927255	rs12063226	1.57797e-07	FAM177B
1	222927394	rs12749296	1.03978e-05	FAM177B
1	222930485	rs35806535	2.23301e-07	FAM177B
1	222930776	rs61825253	1.68457e-05	FAM177B
1	222935479	rs61825254	1.55167e-05	FAM177B
1	222936031	rs28521319	1.40495e-05	FAM177B
1	222936058	rs28654270	1.40978e-05	FAM177B
1	222936354	rs61825258	1.47904e-05	FAM177B
1	222936769	rs61825259	1.49844e-05	FAM177B
1	222937187	rs28765200	1.7185e-05	FAM177B
1	222937735	rs6700083	1.66035e-05	FAM177B
1	222938770	rs146451521	1.72568e-05	FAM177B
1	222938997	rs75027584	2.35072e-07	FAM177B
1	222939236	rs35968825	2.29499e-07	FAM177B
1	222939314	rs35300015	1.77992e-05	FAM177B
1	222939905	rs2378603	1.17777e-05	FAM177B
1	222940523	rs34992407	9.97287e-06	FAM177B
1	230139014	rs185168529	0.000515715	GALNT2
1	232687602	rs10910556	0.000279866	SIPA1L2
1	233873610	rs115719316	0.000439602	KCNK1
1	233893653	rs78602439	0.000810345	KCNK1
1	233924333	rs75429049	0.000547318	KCNK1
1	233984122	rs74821093	0.000905774	SLC35F3
1	234047265	rs80158611	0.000841182	SLC35F3
1	234769499	rs607407	0.000315254	IRF2BP2
1	234774593	rs590360	0.000707864	IRF2BP2
1	234779715	rs575000	0.000573641	IRF2BP2
1	234794155	rs147178395	0.000248949	IRF2BP2
1	234799275	rs143803450	0.000641608	IRF2BP2
1	234840464	rs80346873	0.000205793	IRF2BP2
1	234840680	rs113352710	0.000766002	IRF2BP2
1	235792825	rs116390675	0.000182974	GNG4
1	235935871	rs76028365	0.000216078	LYST
1	236066976	rs80133678	0.000441266	LYST
1	236078234	rs77807729	0.000561798	LYST
1	236984562	rs10925241	0.000725705	MTR
1	237743924	rs28457838	0.000869381	RYR2
1	238731145	rs12407349	0.00076775	MTRNR2L11
1	239156737	rs7527594	0.00092933	CHRM3
1	239162724	rs76013470	0.000814067	CHRM3
1	239228394	rs73119618	0.000494721	CHRM3
1	239228412	rs73119621	0.000312507	CHRM3
1	239233305	rs79011528	0.000267135	CHRM3
1	239248069	rs925290	0.000178144	CHRM3
1	239248242	rs116466069	0.000457109	CHRM3
1	239256168	rs138670834	0.000255053	CHRM3
1	239264993	rs112993444	0.000668559	CHRM3
1	241175755	rs605792	0.000244354	RGS7
1	242670317	rs2654857	0.000997608	PLD5
1	242842787	rs10926820	0.000228444	PLD5
1	242911065	rs2027047	0.000442833	PLD5
1	245900462	rs12134327	0.000821013	SMYD3
1	246671958	rs138495667	0.000871746	SMYD3
1	246863502	rs7365143	0.000572941	SCCPDH
1	246994017	rs1892117	0.000242086	AHCTF1
1	247006160	rs5021094	0.000960882	AHCTF1
1	247140425	rs10802454	0.000620912	ZNF695
1	247169926	rs55755783	0.000807904	ZNF695
1	247173249	rs4971302	0.000550073	ZNF670-ZNF695
1	247173607	rs12075207	0.000877021	ZNF670-ZNF695
1	247173682	rs12091227	0.000886156	ZNF670-ZNF695
1	247174256	rs56138118	0.000918967	ZNF670-ZNF695
1	247175401	rs11807266	0.000579696	ZNF670-ZNF695
1	247175406	rs11804108	0.000575559	ZNF670-ZNF695
1	247183753	rs4971303	0.000943452	ZNF670-ZNF695
1	247184509	rs4971304	0.000787735	ZNF670-ZNF695
1	247186259	rs6687412	0.000652169	ZNF670-ZNF695
1	247186263	rs6684765	0.000608611	ZNF670-ZNF695
1	247187370	rs6690860	0.000687258	ZNF670-ZNF695
1	247187645	rs66510360	0.000579095	ZNF670-ZNF695
1	247188464	rs4971308	0.000602185	ZNF670-ZNF695
1	247189762	rs4971311	0.000568068	ZNF670-ZNF695
1	247190065	rs4971312	0.000543638	ZNF670-ZNF695
1	247192242	rs4971294	0.00062034	ZNF670-ZNF695
1	247194161	rs7546777	0.000855323	ZNF670-ZNF695
1	247196602	rs10924894	0.000598288	ZNF670-ZNF695
1	247199833	rs12144260	0.000963873	ZNF670-ZNF695
1	247204064	rs61172856	0.000578509	ZNF670-ZNF695
1	247205686	rs1565897	0.000985122	ZNF670-ZNF695
1	247207847	rs4971314	0.000594361	ZNF670-ZNF695
1	247209886	rs4971295	0.000598522	ZNF670-ZNF695
1	247212262	rs66643713	0.000580831	ZNF670-ZNF695
1	247214084	rs55805621	0.000616098	ZNF670-ZNF695
1	247220172	rs7535251	0.000642836	ZNF670-ZNF695
1	247224043	rs6664217	0.000914998	ZNF670-ZNF695
1	247225034	rs4634944	0.000896293	ZNF670-ZNF695
1	247225649	rs12066972	0.000663193	ZNF670-ZNF695
1	247226986	rs7542852	0.000738822	ZNF670-ZNF695
1	247227185	rs12060791	0.000975955	ZNF670-ZNF695
1	247230503	rs61259814	0.000518537	ZNF670-ZNF695
1	247230504	rs60545541	0.000531068	ZNF670-ZNF695
1	247230567	rs59581231	0.000525436	ZNF670-ZNF695
1	247230652	rs60583244	0.000515977	ZNF670-ZNF695
1	247230884	rs111637397	0.000524216	ZNF670-ZNF695
1	247231351	rs55767335	0.000487214	ZNF670-ZNF695
1	247232851	rs10802464	0.000482303	ZNF670-ZNF695
1	247233156	rs10924903	0.00053086	ZNF670-ZNF695
1	247234581	rs55889711	0.000532733	ZNF670-ZNF695
1	247235083	rs55929403	0.000546726	ZNF670-ZNF695
1	247235719	rs12079022	0.000515787	ZNF670-ZNF695
1	247236181	rs4925611	0.000463927	ZNF670-ZNF695
1	247236374	rs4925612	0.000519481	ZNF670-ZNF695
1	247236398	rs4925613	0.000468824	ZNF670-ZNF695
1	247236563	rs4925614	0.000516678	ZNF670-ZNF695
1	247238147	rs952636	0.000476738	ZNF670-ZNF695
1	247238355	rs58163789	0.000498517	ZNF670-ZNF695
1	247238827	rs60797284	0.000505196	ZNF670-ZNF695
1	247239553	rs56386875	0.000476596	ZNF670-ZNF695
1	247240033	rs112263775	0.000504394	ZNF670-ZNF695
1	247241159	rs66888664	0.000438601	ZNF670-ZNF695
1	247241323	rs6701582	0.000983128	ZNF670-ZNF695
1	247241636	rs6689229	0.000885156	ZNF670-ZNF695
1	247241795	rs41310571	0.000455795	ZNF670-ZNF695
1	247242836	rs4925631	0.000783628	ZNF670
1	247553979	rs79796976	0.000197369	NLRP3
1	247554488	rs56285508	0.000185507	NLRP3
1	247557936	rs6689545	0.000176897	NLRP3
1	247607030	rs56083970	0.000246156	NLRP3
1	247608167	rs45624634	0.00021228	NLRP3
1	247608660	rs61295168	0.00029891	NLRP3
1	247608777	rs60641335	0.000315087	NLRP3
1	247609328	rs12565738	0.000310814	NLRP3
1	247609648	rs56214009	0.000315384	NLRP3
1	247610136	rs55977159	0.000306641	NLRP3
1	247611459	rs11577509	0.000161035	NLRP3
1	247611460	rs11577510	0.000164093	NLRP3
1	247612202	rs10802501	0.000347808	NLRP3
1	247660504	rs72773758	0.000826476	GCSAML
1	247769592	rs1151683	0.000998872	OR2G3
1	247771051	rs1176074	0.000980235	OR2G3
1	247774685	rs1144817	0.000893676	OR2G3
1	247795462	rs1176033	0.000336186	OR14L1P
1	247796485	rs1176036	0.00032093	OR14L1P
1	247799420	rs1176039	0.000420465	OR14L1P
1	247799606	rs1176040	0.000591984	OR14L1P
1	247799894	rs1176041	0.000547747	OR14L1P
1	247802189	rs1151677	0.000328133	OR14L1P
1	247803638	rs1151676	0.000356903	OR14L1P
1	247807502	rs1151675	0.000272734	OR14L1P
1	247809304	rs1144808	0.000867321	OR14L1P
1	247824275	rs28822465	0.00094591	OR13G1
1	247835950	rs1151640	0.000980551	OR13G1
1	247839951	rs1151636	0.000329891	OR13G1
1	247840236	rs1151663	0.000310985	OR13G1
1	247840523	rs1176015	0.000312148	OR13G1
1	247840575	rs1176014	0.000513062	OR13G1
1	247840622	rs1151664	0.000515751	OR13G1
1	247840732	rs1151665	0.000379586	OR13G1
1	247840829	rs1151634	0.000384291	OR13G1
1	247841104	rs1151666	0.000411908	OR13G1
1	247841124	rs1151667	0.00040847	OR13G1
1	247841177	rs1151668	0.000567715	OR13G1
1	247841196	rs1151669	0.000595566	OR13G1
1	247841859	rs1151633	0.000446468	OR13G1
1	247841991	rs1151671	0.000533249	OR13G1
1	247842056	rs1176013	0.00062064	OR13G1
1	247842113	rs1176012	0.000435893	OR13G1
1	247842422	rs1176009	0.00056026	OR13G1
1	247842446	rs1176008	0.000556314	OR13G1
1	247844078	rs1176003	0.000600413	OR13G1
1	247845627	rs1176000	0.00062157	OR13G1
1	247845881	rs1175998	0.000667652	OR13G1
1	247847536	rs1176071	0.00010931	OR13G1
2	1333861	rs34404330	0.000614724	SNTG2
2	1613113	rs35795625	0.000277498	PXDN
2	1614569	rs62114624	3.83707e-05	PXDN
2	1616660	rs62114641	3.93414e-05	PXDN
2	1618370	rs62114655	4.13266e-05	PXDN
2	1618545	rs28971452	3.01981e-05	PXDN
2	1618564	rs28972073	3.4246e-05	PXDN
2	1618566	rs28970395	3.19088e-05	PXDN
2	1618667	rs28972620	3.67316e-05	PXDN
2	1619121	rs10183727	3.19426e-05	PXDN
2	1619220	rs13028217	3.09885e-05	PXDN
2	1619333	rs10172885	3.16935e-05	PXDN
2	1619625	rs13022545	3.18926e-05	PXDN
2	1619717	rs13022336	3.43265e-05	PXDN
2	1619736	rs12998245	3.51544e-05	PXDN
2	1619866	rs13021956	3.25567e-05	PXDN
2	1619895	rs11890904	3.27725e-05	PXDN
2	1620157	rs11885799	3.60637e-05	PXDN
2	1620207	rs11890747	4.46797e-05	PXDN
2	1620210	rs11885782	4.31261e-05	PXDN
2	1620428	rs11901558	3.2496e-05	PXDN
2	1620493	rs12714345	3.2768e-05	PXDN
2	1621676	rs11127330	2.85273e-05	PXDN
2	2424495	rs1606310	0.000796966	MYT1L
2	2601765	rs4853911	0.000311875	MYT1L
2	2637246	rs72773077	0.000913398	MYT1L
2	2645802	rs62106227	0.000122239	MYT1L
2	3690578	rs116732359	0.000891682	COLEC11
2	3694224	rs147785850	0.000310663	COLEC11
2	5729629	rs17363466	0.000704612	SOX11
2	8103355	rs6748359	0.000784061	ID2
2	8103750	rs6721275	0.000788733	ID2
2	8104087	rs17433500	0.000961081	ID2
2	8104594	rs6752776	0.000833451	ID2
2	8104849	rs6753101	0.000887646	ID2
2	8107899	rs193928	0.000950167	ID2
2	8108055	rs193927	0.000787535	ID2
2	8108588	rs41008	0.000690971	ID2
2	8109043	rs41007	0.000681083	ID2
2	8109348	rs41006	0.000880319	ID2
2	8110896	rs42357	0.000792191	ID2
2	8111231	rs41005	0.000750361	ID2
2	8111580	rs41004	0.000735902	ID2
2	8111772	rs41003	0.000732706	ID2
2	8112600	rs34692904	0.000764663	ID2
2	8113107	rs13402078	0.000810252	ID2
2	8113921	rs41002	0.000473664	ID2
2	8114312	rs12692349	0.000897325	ID2
2	8115041	rs35398717	0.000690812	ID2
2	8115159	rs34505904	0.000688446	ID2
2	8115300	rs17433703	0.000393287	ID2
2	8115782	rs1974696	0.000589712	ID2
2	8117622	rs10469618	0.000290998	ID2
2	8988752	rs116012120	0.000594908	MBOAT2
2	9138308	rs116014970	0.000873032	MBOAT2
2	9215368	rs78991817	0.000604505	MBOAT2
2	9293919	rs77036135	7.66461e-06	ASAP2
2	10189835	rs6432053	0.000271319	KLF11
2	10190584	rs4614909	0.000247138	KLF11
2	10190712	rs6432054	0.000236325	KLF11
2	10194487	rs7632	0.000332009	KLF11
2	10195067	rs6432055	0.000340001	KLF11
2	10195616	rs13021409	0.000337078	KLF11
2	10980341	rs74828548	0.000516428	PDIA6
2	11062874	rs56741061	0.000231473	KCNF1
2	11531607	rs141765865	0.000370997	ROCK2
2	13222072	rs150137403	0.000706871	TRIB2
2	13258308	rs144702432	0.000639956	TRIB2
2	13260123	rs141872039	0.00098046	TRIB2
2	13264673	rs74848615	0.000542088	TRIB2
2	13316669	rs145710163	0.000719101	TRIB2
2	13329164	rs114274776	0.00080035	TRIB2
2	13437466	rs149049970	9.07591e-05	TRIB2
2	13466545	rs114752265	8.60478e-05	TRIB2
2	14964197	rs140002459	0.000914197	LRATD1
2	15016806	rs149045265	0.000672605	LRATD1
2	15090580	rs76445475	0.000139515	NBAS
2	15093496	rs78506283	0.000137946	NBAS
2	15158081	rs192050089	0.000290623	NBAS
2	18156046	rs78818753	0.000372152	KCNS3
2	19331844	rs141489452	0.000774961	OSR1
2	19682681	rs114192436	0.000713034	OSR1
2	19685625	rs824456	0.000508885	OSR1
2	19688060	rs703275	0.000713247	OSR1
2	19791276	rs13384081	0.000342957	OSR1
2	19791816	rs7559025	0.000311408	OSR1
2	19792269	rs4666499	0.000305049	OSR1
2	19792408	rs4666500	0.000309678	OSR1
2	19792435	rs4666501	0.000310835	OSR1
2	19792520	rs4666503	0.000308916	OSR1
2	19792715	rs11890940	0.000739929	OSR1
2	19792805	rs11886022	0.000300608	OSR1
2	19792979	rs7604945	0.000300365	OSR1
2	19792986	rs7604954	0.000300172	OSR1
2	19793018	rs7568504	0.000300511	OSR1
2	19793189	rs7577986	0.000282488	OSR1
2	19793226	rs11096602	0.000707147	OSR1
2	19794074	rs12479234	0.000280944	OSR1
2	19794652	rs4666505	0.000277485	OSR1
2	19794763	rs1427543	0.000276134	OSR1
2	19794834	rs1834794	0.000273162	OSR1
2	19795086	rs1427544	0.000273162	OSR1
2	19795160	rs1427545	0.000276134	OSR1
2	19795331	rs2347010	0.000400544	OSR1
2	19796191	rs10193582	0.000274101	OSR1
2	19798230	rs1365929	0.000651073	OSR1
2	19798248	rs3919624	0.000272697	OSR1
2	19798504	rs10207179	0.000252406	OSR1
2	19799019	rs10209932	0.000617888	OSR1
2	19799631	rs10186442	0.000579802	OSR1
2	19802318	rs28622365	0.00056495	OSR1
2	19803080	rs35762033	0.000312205	OSR1
2	19808099	rs4145607	0.000888342	OSR1
2	19809157	rs1346353	0.00010566	OSR1
2	19809222	rs1346352	0.000108268	OSR1
2	19809764	rs1834796	0.000121885	OSR1
2	19809777	rs1427550	0.00012198	OSR1
2	19809995	rs3909764	0.000119878	OSR1
2	19810110	rs3909763	0.000124494	OSR1
2	19810411	rs2347848	0.000125939	OSR1
2	19810524	rs2347849	0.000170224	OSR1
2	19810601	rs2347850	0.000208118	OSR1
2	19810690	rs2347851	0.000209397	OSR1
2	19810714	rs2347852	0.000222669	OSR1
2	19810808	rs2347853	0.000195384	OSR1
2	19810824	rs3845690	0.000210499	OSR1
2	19811249	rs2004114	0.000194142	OSR1
2	19811277	rs2013613	0.00019395	OSR1
2	19811921	rs10186132	0.000441499	OSR1
2	19811982	rs10211368	0.000441499	OSR1
2	19813974	rs1597920	0.000475007	OSR1
2	19814725	rs12479078	0.000855953	OSR1
2	19815889	rs10211561	0.000833451	OSR1
2	19818460	rs10166972	0.000979174	OSR1
2	19819204	rs10170143	0.000461392	OSR1
2	19819210	rs10170145	0.000468425	OSR1
2	19820248	rs4666515	0.000477969	OSR1
2	19820387	rs4666340	0.000462179	OSR1
2	19820641	rs10165686	0.000858203	OSR1
2	19821305	rs12710721	0.000757565	OSR1
2	19821474	rs11884328	0.000824974	OSR1
2	19821912	rs12467754	0.000512661	OSR1
2	19822241	rs12710723	0.000486172	OSR1
2	19822503	rs1349736	0.000441937	OSR1
2	19822604	rs1349737	0.000489655	OSR1
2	19823143	rs6531178	0.000489655	OSR1
2	19823149	rs6531179	0.000489655	OSR1
2	19823261	rs6531180	0.000493333	OSR1
2	19823379	rs6531181	0.000489835	OSR1
2	19823836	rs1453185	0.000493776	OSR1
2	19823974	rs13432223	0.000495964	OSR1
2	19825484	rs4666516	0.00048625	OSR1
2	19825924	rs6711812	0.000806975	OSR1
2	19826351	rs4666518	0.000539374	OSR1
2	19826792	rs10183284	0.000960064	OSR1
2	19828529	rs4666520	0.000594073	TTC32
2	19828707	rs12465965	0.000987279	TTC32
2	19831382	rs896799	0.000565848	TTC32
2	19831443	rs896800	0.000580564	TTC32
2	19833167	rs896801	0.000928517	TTC32
2	19834041	rs7573349	0.000920958	TTC32
2	19834395	rs4666522	0.000600427	TTC32
2	19835526	rs6755311	0.000921934	TTC32
2	19836260	rs12620588	0.000951568	TTC32
2	19837228	rs4666341	0.00064003	TTC32
2	19837614	rs11096609	0.000655028	TTC32
2	19838826	rs4666525	0.000655089	TTC32
2	19840252	rs1542318	0.000665411	TTC32
2	19841370	rs13429512	0.000720195	TTC32
2	19849591	rs731596	0.000981093	TTC32
2	19856866	rs78048658	0.000946499	TTC32
2	19860539	rs10173007	4.54768e-05	TTC32
2	19863931	rs76184387	0.000891867	TTC32
2	19864069	rs4666532	4.60119e-05	TTC32
2	19865051	rs77875755	0.000892319	TTC32
2	19867699	rs11096611	3.91661e-05	TTC32
2	19872915	rs874975	1.84718e-05	TTC32
2	19874886	rs13398255	1.38105e-05	TTC32
2	19876126	rs6744666	0.00016079	TTC32
2	19878223	rs28575477	2.89048e-05	TTC32
2	19878232	rs28420681	2.57117e-05	TTC32
2	19878445	rs6531189	2.59956e-05	TTC32
2	19878875	rs73920549	0.000648903	TTC32
2	19878883	rs6531191	3.18588e-05	TTC32
2	19879063	rs6748295	3.45494e-05	TTC32
2	19879630	rs6749037	2.79924e-05	TTC32
2	19879870	rs10201298	0.000755475	TTC32
2	19881081	rs724822	0.000464301	TTC32
2	19881473	rs11688971	0.000685583	TTC32
2	19882115	rs75608833	0.000763273	TTC32
2	19884320	rs1349738	0.000265815	TTC32
2	19888324	rs4666535	0.000315784	TTC32
2	19888332	rs76732432	0.000747877	TTC32
2	19888617	rs7602175	0.000354503	TTC32
2	19889227	rs6531193	0.000612209	TTC32
2	19931120	rs4666549	0.000982698	TTC32
2	19933380	rs873684	0.000122888	TTC32
2	19933452	rs2881743	0.000377398	TTC32
2	19933680	rs873683	0.000130257	TTC32
2	19934220	rs1078149	0.000123487	TTC32
2	19934511	rs4666550	0.000119473	TTC32
2	19934661	rs4666551	0.000129021	TTC32
2	19935033	rs12710727	0.000124494	TTC32
2	19936116	rs735024	0.00013929	TTC32
2	19937746	rs2123538	0.00041973	TTC32
2	19939626	rs12053079	0.000436657	TTC32
2	19940758	rs7575674	0.000463554	TTC32
2	19941190	rs10196450	0.000448549	TTC32
2	19941398	rs13028377	0.000399383	TTC32
2	19941758	rs6744008	0.000425667	TTC32
2	19942473	rs16986953	3.72786e-06	TTC32
2	19945577	rs2123536	1.04263e-05	TTC32
2	19951213	rs16986974	0.000131274	TTC32
2	19951576	rs57793953	0.00013262	TTC32
2	19951792	rs16986985	0.00013262	TTC32
2	19951920	rs16986989	0.000140744	TTC32
2	19952019	rs4610007	0.000140744	TTC32
2	19952040	rs1551257	0.000140744	TTC32
2	19952159	rs1551258	0.000140744	TTC32
2	19952381	rs16986997	0.00014128	TTC32
2	19952459	rs16987000	0.000140744	TTC32
2	19952522	rs16987002	0.000140744	TTC32
2	19952768	rs12464871	0.000140744	TTC32
2	19952835	rs12476841	0.000140744	TTC32
2	19953089	rs12466563	0.000140744	TTC32
2	19953128	rs12465749	0.000139627	TTC32
2	19953219	rs12469408	0.000141309	TTC32
2	19953463	rs16987022	0.000140188	TTC32
2	19953586	rs72775139	0.00014066	TTC32
2	19953889	rs72775140	0.000142171	TTC32
2	19953931	rs72775142	0.000142171	TTC32
2	19954430	rs6531195	0.000163497	TTC32
2	19954530	rs6531196	0.000162312	TTC32
2	19954929	rs35192995	0.000126378	TTC32
2	19955526	rs16987044	0.000569285	TTC32
2	19955788	rs72775148	0.000719101	TTC32
2	19957292	rs12613704	0.000296688	TTC32
2	19957433	rs12617744	0.000296688	TTC32
2	19958008	rs1453202	0.000298435	TTC32
2	19958531	rs72775149	0.000284132	TTC32
2	19961815	rs16987049	0.000198692	TTC32
2	19961899	rs12614401	0.00021573	TTC32
2	19962144	rs12615088	0.000200051	TTC32
2	19963279	rs11886402	0.000212814	TTC32
2	19963329	rs11902235	0.000256537	TTC32
2	19964805	rs59236973	0.000243781	TTC32
2	19967907	rs13415690	0.000256886	TTC32
2	19968829	rs56848929	7.10902e-05	TTC32
2	19969079	rs6757594	0.000236914	TTC32
2	19969526	rs72775156	2.95883e-05	TTC32
2	19970485	rs7582392	0.000267966	TTC32
2	19971359	rs1377400	0.000225689	TTC32
2	19971801	rs11895671	0.0003474	TTC32
2	19973765	rs74681217	0.000876819	TTC32
2	19974697	rs10490753	0.000191677	TTC32
2	19976506	rs896809	0.000497966	TTC32
2	19976712	rs1530945	0.000318405	TTC32
2	19977050	rs16987088	0.000258012	TTC32
2	19977435	rs6733260	8.53552e-05	TTC32
2	19979365	rs13408664	0.000713313	TTC32
2	20465536	rs140842746	0.000723286	PUM2
2	20843160	rs7564456	0.000503988	HS1BP3
2	20925836	rs184924640	0.000664278	LDAH
2	21579144	rs115092560	0.000829564	TDRD15
2	22777494	rs1872324	0.000454632	KLHL29
2	22778584	rs59030950	0.000463298	KLHL29
2	22780029	rs4146005	0.00025349	KLHL29
2	22780564	rs11124553	0.000269712	KLHL29
2	22798579	rs1484665	0.00021032	KLHL29
2	22799810	rs12052509	0.000305668	KLHL29
2	22800691	rs1385265	0.000423614	KLHL29
2	22802019	rs1484664	0.000421522	KLHL29
2	22802175	rs1484663	0.00036959	KLHL29
2	22812229	rs11124568	0.000255976	KLHL29
2	22815727	rs4665509	0.000207095	KLHL29
2	22818009	rs12617557	0.000374593	KLHL29
2	23437054	rs116084383	0.000278542	KLHL29
2	24311607	rs72783619	0.000934394	FAM228B
2	24315540	rs72783625	0.000925849	FAM228B
2	24315685	rs72783627	0.000937605	FAM228B
2	24318148	rs7602797	0.000927449	FAM228B
2	24319980	rs112674864	0.000909369	FAM228B
2	24323647	rs76727624	0.000925998	FAM228B
2	24328706	rs72783636	0.000927641	FAM228B
2	24330264	rs55905755	0.000984646	FAM228B
2	24333995	rs55983206	0.0009438	FAM228B
2	24334361	rs7596060	0.000905316	FAM228B
2	24335036	rs7596820	0.000918037	FAM228B
2	24336469	rs72797810	0.000919179	FAM228B
2	24344060	rs33913065	0.000950561	FAM228B
2	24350569	rs72797817	0.000902693	FAM228B
2	24352994	rs112406419	0.000993139	FAM228B
2	24354428	rs78861366	0.000988621	FAM228B
2	24356456	rs72797824	0.000987802	FAM228B
2	25400156	rs11125948	0.00028829	POMC
2	25421625	rs17046931	0.000875488	DNMT3A
2	25425031	rs75153038	0.000939918	DNMT3A
2	26910556	rs1275983	0.000335606	KCNK3
2	26914787	rs935168	0.000421483	KCNK3
2	26916846	rs34004783	0.000171625	KCNK3
2	26919429	rs11694327	2.42092e-06	KCNK3
2	26922855	rs1275977	9.28261e-05	KCNK3
2	26924823	rs1731248	1.26605e-06	KCNK3
2	26928097	rs1731247	1.2976e-06	KCNK3
2	26928811	rs11126666	1.44631e-06	KCNK3
2	26932887	rs1275922	1.36471e-06	KCNK3
2	26961166	rs67864795	0.000583983	KCNK3
2	26961857	rs1275935	0.000815493	KCNK3
2	26962134	rs12465677	0.000815737	KCNK3
2	26962280	rs2120356	0.000854673	KCNK3
2	26962786	rs1443702	0.0009621	KCNK3
2	26963378	rs11126681	0.000934652	KCNK3
2	26963760	rs11678839	0.000862899	KCNK3
2	26964015	rs870535	0.000922465	KCNK3
2	26965198	rs4665900	0.000964739	KCNK3
2	27037096	rs2082611	0.000950933	CENPA
2	27037106	rs2082612	0.000952577	CENPA
2	27044097	rs9646996	0.000584265	CENPA
2	27045800	rs4665353	0.00078098	CENPA
2	27048832	rs12987230	0.000671877	DPYSL5
2	27049718	rs12995609	0.000669191	DPYSL5
2	27051944	rs34180820	0.000622759	DPYSL5
2	27055403	rs36057168	0.000630536	DPYSL5
2	27056265	rs35447809	0.000620169	DPYSL5
2	27058451	rs4513249	0.000632048	DPYSL5
2	27063260	rs12474330	0.000687828	DPYSL5
2	27063261	rs12470698	0.000692261	DPYSL5
2	27064096	rs13001084	0.000604408	DPYSL5
2	27064183	rs13025436	0.000614879	DPYSL5
2	27064336	rs7589183	0.000612195	DPYSL5
2	27064608	rs7603056	0.000570953	DPYSL5
2	27064688	rs7589610	0.000579402	DPYSL5
2	27066103	rs2196150	0.000543776	DPYSL5
2	27066833	rs111723669	0.000339274	DPYSL5
2	27067059	rs12713992	0.000196834	DPYSL5
2	27068577	rs1368888	0.000144125	DPYSL5
2	27069211	rs6717682	0.000144368	DPYSL5
2	27072209	rs13405539	0.00021687	DPYSL5
2	27074493	rs13418647	0.000185264	DPYSL5
2	27076557	rs6710065	0.000118144	DPYSL5
2	27077610	rs13029206	0.000107394	DPYSL5
2	27080035	rs6722906	0.000109476	DPYSL5
2	27080134	rs6753540	0.000136593	DPYSL5
2	27080332	rs112523561	0.000122408	DPYSL5
2	27080513	rs4552148	0.000125924	DPYSL5
2	27080706	rs41448746	0.00012297	DPYSL5
2	27082559	rs12991828	0.000165466	DPYSL5
2	27083269	rs11887277	0.000102634	DPYSL5
2	27083489	rs6756245	0.000117309	DPYSL5
2	27087709	rs13010712	0.000105884	DPYSL5
2	27091957	rs12989446	0.000161883	DPYSL5
2	27093844	rs1368889	0.000171455	DPYSL5
2	27094842	rs827884	0.000132571	DPYSL5
2	27097194	rs12992813	0.00021504	DPYSL5
2	27098086	rs562311	0.000160159	DPYSL5
2	27098766	rs12615509	0.000543826	DPYSL5
2	27104131	rs486582	0.000537787	DPYSL5
2	27106625	rs935018	0.000772948	DPYSL5
2	27111650	rs502751	0.000841589	DPYSL5
2	27111651	rs471905	0.000862621	DPYSL5
2	27114783	rs4665918	0.000776086	DPYSL5
2	27115304	rs4665919	0.000787916	DPYSL5
2	27126695	rs17005660	0.000594593	DPYSL5
2	27370154	rs146561946	0.000873554	TCF23
2	27370204	rs191079296	0.000669037	TCF23
2	27381271	rs75276992	0.000646458	TCF23
2	28680792	rs34829186	0.000909767	PLB1
2	28683589	rs6743548	0.000829583	PLB1
2	28794254	rs2103286	0.00068661	PLB1
2	30286117	rs112897929	0.000849298	YPEL5
2	30293679	rs111520391	0.000848242	YPEL5
2	30294937	rs113687035	0.0009977	YPEL5
2	30304566	rs60827144	0.000767061	YPEL5
2	30453246	rs72787707	0.000186179	LBH
2	30457020	rs60001273	0.000117373	LBH
2	30955035	rs72783014	0.000762448	CAPN13
2	31474487	rs609316	0.000338782	EHD3
2	31479900	rs584518	0.000481781	EHD3
2	31480015	rs685524	0.000245771	EHD3
2	31480130	rs585440	0.0005365	EHD3
2	31480351	rs597141	0.000510047	EHD3
2	31480495	rs597644	0.000518788	EHD3
2	31482300	rs625132	0.000457952	EHD3
2	31484334	rs654650	1.8534e-05	EHD3
2	31485207	rs668797	1.91232e-05	EHD3
2	31487705	rs674569	1.96399e-05	EHD3
2	31488078	rs673108	1.92398e-05	EHD3
2	31488257	rs605588	1.84018e-05	EHD3
2	31488965	rs619002	1.61871e-05	EHD3
2	31489727	rs644926	2.07276e-05	EHD3
2	34041036	rs34783677	0.000799208	FAM98A
2	34042279	rs34358469	0.000886013	FAM98A
2	34375066	rs190508852	0.000793177	FAM98A
2	35201319	rs17326727	0.000203367	FAM98A
2	35206225	rs35623212	0.000321174	CRIM1
2	35213983	rs12151448	0.000583257	CRIM1
2	35217081	rs35562746	0.000712804	CRIM1
2	35217324	rs13016678	0.000511976	CRIM1
2	35218497	rs34822662	0.000502771	CRIM1
2	35220332	rs34435304	0.000559126	CRIM1
2	35221630	rs12995888	0.000683266	CRIM1
2	35224451	rs17387182	0.000775515	CRIM1
2	35229563	rs34877548	0.000643547	CRIM1
2	35229777	rs35968224	0.000758298	CRIM1
2	35235120	rs17398711	0.00072726	CRIM1
2	35237237	rs35383119	0.00070338	CRIM1
2	35237771	rs62142363	0.000710428	CRIM1
2	35254201	rs17387659	0.000898297	CRIM1
2	36643490	rs138372325	0.000287197	CRIM1
2	36643492	rs142964302	0.000301571	CRIM1
2	36666372	rs115701466	0.000333196	CRIM1
2	37431273	rs77671550	0.000560235	CEBPZOS
2	37435288	rs114825901	0.000523179	CEBPZOS
2	37436580	rs116337876	0.000577218	CEBPZOS
2	37439334	rs74432666	0.000523962	CEBPZOS
2	37442448	rs79170531	0.000651823	CEBPZOS
2	37452073	rs78251598	0.000610478	CEBPZ
2	37457494	rs80128773	0.00078444	CEBPZ
2	37473585	rs11897101	0.000605271	NDUFAF7
2	37473903	rs112725998	0.000591616	NDUFAF7
2	37579937	rs2230299	0.0007689	QPCT
2	38101163	rs10199011	0.000453879	RMDN2
2	38104724	rs7576160	0.000639558	RMDN2
2	38104859	rs7421913	0.00079794	RMDN2
2	38105564	rs34952489	0.000947284	RMDN2
2	38105877	rs11886737	0.00098426	RMDN2
2	38106062	rs11897701	0.000819257	RMDN2
2	38106213	rs11904221	0.000822849	RMDN2
2	38107130	rs6737255	0.000693298	RMDN2
2	38109167	rs2565653	0.000768971	RMDN2
2	38110035	rs1430022	0.000956379	RMDN2
2	38110077	rs1430023	0.000938772	RMDN2
2	38110964	rs2707222	0.000801937	RMDN2
2	38110970	rs2707221	0.000802786	RMDN2
2	38722018	rs114916158	0.000475018	HNRNPLL
2	41204225	rs72613877	0.00034477	SLC8A1
2	41249553	rs72613878	0.000638205	SLC8A1
2	41273631	rs17027130	0.000449645	SLC8A1
2	41275572	rs10490373	0.000325867	SLC8A1
2	41298008	rs12622372	0.000242577	SLC8A1
2	41300775	rs75730753	0.000870342	SLC8A1
2	43020217	rs10190350	0.000431937	HAAO
2	43020894	rs13410940	0.000346521	HAAO
2	43022500	rs920395	0.0001073	HAAO
2	43024542	rs10186492	0.000203897	HAAO
2	43026524	rs10192973	0.00020407	HAAO
2	43028132	rs9309089	0.000654184	HAAO
2	43036376	rs13429831	0.000394748	HAAO
2	43037672	rs6750539	0.000177056	HAAO
2	43039918	rs13002147	0.00030258	HAAO
2	43045877	rs7570438	0.000804674	HAAO
2	43059569	rs76303714	0.000104872	HAAO
2	43084212	rs78006193	0.000674792	HAAO
2	43084393	rs112820712	8.22716e-05	HAAO
2	43198882	rs10779931	0.000448456	HAAO
2	43199227	rs10176222	0.00018335	HAAO
2	43199311	rs10176316	0.000164127	HAAO
2	43199387	rs4953699	7.64258e-05	HAAO
2	43200107	rs6710906	0.000274657	HAAO
2	43200148	rs7576359	0.000140298	HAAO
2	43201636	rs36036170	5.60467e-06	HAAO
2	43202164	rs4640436	0.000373224	HAAO
2	43203104	rs880820	0.000196598	HAAO
2	43203443	rs2374479	0.000284315	HAAO
2	43204819	rs10188397	0.000349349	HAAO
2	43205681	rs28594541	0.000156002	HAAO
2	43206922	rs921069	0.000301613	HAAO
2	43206981	rs921068	0.000452418	HAAO
2	43207853	rs28607465	0.00018133	HAAO
2	43207872	rs28525376	0.00021232	HAAO
2	43209041	rs7573628	0.000368952	HAAO
2	43209073	rs10168092	0.000241529	HAAO
2	43209456	rs10192328	0.000190103	HAAO
2	43209475	rs11686731	0.000368044	HAAO
2	43210736	rs11694462	0.000295713	HAAO
2	43211118	rs895515	0.000301912	HAAO
2	43211206	rs895514	0.000272101	HAAO
2	43211664	rs6734636	0.000277077	HAAO
2	43212395	rs6544622	0.000321366	HAAO
2	43212572	rs6738846	0.0005611	HAAO
2	43212791	rs7561594	0.000289568	HAAO
2	43213154	rs11891242	0.000254548	HAAO
2	43213411	rs7605475	0.000283009	HAAO
2	43213618	rs6544623	5.55354e-06	HAAO
2	43213996	rs6544624	0.000254372	HAAO
2	43215855	rs7593685	0.000538865	HAAO
2	43222997	rs11124911	0.000474308	HAAO
2	43223628	rs1446570	0.000590446	HAAO
2	43225740	rs4952959	0.000553414	HAAO
2	43235537	rs62137470	0.000687417	ZFP36L2
2	43235571	rs34153044	9.9924e-05	ZFP36L2
2	43239473	rs56141216	0.000982879	ZFP36L2
2	43239521	rs55757351	0.000971852	ZFP36L2
2	43241234	rs10174815	0.000129882	ZFP36L2
2	43241644	rs921071	0.000978476	ZFP36L2
2	43241645	rs4145304	9.72994e-05	ZFP36L2
2	43242588	rs13016702	0.000323006	ZFP36L2
2	43243917	rs6742881	0.000204216	ZFP36L2
2	43243947	rs11681996	0.000204993	ZFP36L2
2	43243977	rs11676828	0.000209271	ZFP36L2
2	43244845	rs2166503	0.000141736	ZFP36L2
2	43247260	rs13395806	0.000273269	ZFP36L2
2	44065090	rs6756629	0.000960307	ABCG5
2	44360152	rs35376504	0.000276242	PPM1B
2	44717684	rs13429530	0.000746139	CAMKMT
2	49568428	rs12471179	0.000231004	FSHR
2	50870735	rs116585832	0.00014717	NRXN1
2	51967050	rs141305471	3.91904e-05	NRXN1
2	52037810	rs17868258	5.97104e-05	NRXN1
2	52039297	rs140546611	1.31899e-05	NRXN1
2	53617051	rs72804792	0.000917149	ASB3
2	59496368	rs138184910	9.22295e-05	FANCL
2	60482437	rs56016219	0.000761518	BCL11A
2	60485086	rs17329726	0.000454036	BCL11A
2	61388164	rs1177304	0.000624942	C2orf74
2	61412559	rs777585	0.000646681	USP34
2	61418343	rs777592	0.000240005	USP34
2	61419103	rs777593	0.000998803	USP34
2	61429568	rs811372	0.000128032	USP34
2	61439206	rs751341	0.000203564	USP34
2	61451744	rs7570707	0.000166529	USP34
2	61454059	rs3087777	0.000125641	USP34
2	61460717	rs6735081	0.000683534	USP34
2	61461412	rs7588041	0.000609495	USP34
2	61476458	rs2167565	0.000720643	USP34
2	61479010	rs935861	0.000196906	USP34
2	61484556	rs2060824	5.49022e-05	USP34
2	61488841	rs6706786	5.96376e-05	USP34
2	61490537	rs35880979	6.02213e-05	USP34
2	61494450	rs4671402	0.000106696	USP34
2	61498357	rs6545851	0.000444253	USP34
2	61505072	rs13004855	0.000581045	USP34
2	61509783	rs6749226	0.00071264	USP34
2	61512321	rs12620105	0.000763678	USP34
2	61515164	rs11125872	6.91385e-05	USP34
2	61519094	rs7561672	0.000760134	USP34
2	61519408	rs2167566	0.000644555	USP34
2	61519922	rs4672431	0.000664584	USP34
2	61520815	rs7566035	0.000594717	USP34
2	61522047	rs35292974	0.000559255	USP34
2	61523554	rs12622458	0.000555392	USP34
2	61524679	rs10496092	0.00061307	USP34
2	61532320	rs12053388	0.00033325	USP34
2	61536740	rs2600672	0.000853709	USP34
2	61537214	rs2694617	0.000789405	USP34
2	61540642	rs2694633	0.000871626	USP34
2	61549129	rs11125874	0.000332989	USP34
2	61549600	rs2600660	0.000781682	USP34
2	61550529	rs6545857	0.000748738	USP34
2	61551435	rs2694634	0.000663086	USP34
2	61552145	rs7572603	0.000647739	USP34
2	61552484	rs2593624	0.000271713	USP34
2	61554289	rs778157	0.000778592	USP34
2	61555421	rs778158	0.000627784	USP34
2	61557164	rs778160	0.000265644	USP34
2	61558682	rs2694632	0.00080059	USP34
2	61560080	rs1405490	0.00015216	USP34
2	61561658	rs2121661	0.000834622	USP34
2	61564121	rs7578139	0.000801955	USP34
2	61571295	rs2463102	0.000780477	USP34
2	61571513	rs2593633	0.000736936	USP34
2	61572322	rs1465042	0.000729642	USP34
2	61581890	rs778143	0.000711115	USP34
2	61583128	rs778144	0.000662598	USP34
2	61585295	rs9677047	0.00070609	USP34
2	61588070	rs2177962	0.000640575	USP34
2	61588642	rs2694651	0.000634878	USP34
2	61595291	rs2694639	0.000690574	USP34
2	61596180	rs2694642	0.000691958	USP34
2	61596912	rs1900573	0.000294564	USP34
2	61601163	rs11883889	0.000253349	USP34
2	61603357	rs4672436	0.000664034	USP34
2	61604383	rs2694643	0.000767468	USP34
2	61604856	rs2694644	0.000707375	USP34
2	61606566	rs778147	7.83736e-05	USP34
2	61606866	rs778148	0.000768493	USP34
2	61608540	rs778152	0.000797352	USP34
2	61612881	rs6760075	0.000929073	USP34
2	61612946	rs2694654	0.00074879	USP34
2	61613004	rs2593619	0.000740594	USP34
2	61613785	rs2442031	0.000622042	USP34
2	61615667	rs2442034	0.00061947	USP34
2	61615763	rs2950268	0.000646785	USP34
2	61616055	rs2694625	0.000645476	USP34
2	61616653	rs4672440	7.30887e-05	USP34
2	61618311	rs2463099	0.000968635	USP34
2	61618574	rs2593627	0.000665687	USP34
2	61619267	rs10190332	0.000615758	USP34
2	61619588	rs7560978	0.000638381	USP34
2	61620989	rs13023037	0.000624065	USP34
2	61621307	rs10865324	0.000859706	USP34
2	61622251	rs3213951	0.000503756	USP34
2	61628017	rs10200055	0.000783448	USP34
2	61628240	rs6723886	0.000750136	USP34
2	61628989	rs60558028	0.000686246	USP34
2	61629408	rs10193666	0.000696996	USP34
2	61632228	rs35085112	0.000636546	USP34
2	61634706	rs2593635	0.000493856	USP34
2	61635363	rs2694638	0.000871646	USP34
2	61638952	rs4672441	2.79505e-05	USP34
2	61640291	rs2442037	0.000919306	USP34
2	61640487	rs2694653	0.000481759	USP34
2	61643631	rs2421192	0.000513417	USP34
2	61646631	rs778154	0.000469029	USP34
2	61647901	rs778155	0.000418832	USP34
2	61649791	rs7587389	0.000992453	USP34
2	61650715	rs1900572	0.000426992	USP34
2	61651027	rs6545867	0.000471781	USP34
2	61652601	rs2084318	0.000736784	USP34
2	61653058	rs2121660	0.000500576	USP34
2	61655008	rs4672445	0.000596362	USP34
2	61656056	rs967968	0.00076844	USP34
2	61659199	rs2463100	0.000554932	USP34
2	61661417	rs1186697	0.000531068	USP34
2	61662555	rs1186699	2.8686e-05	USP34
2	61663372	rs1186700	0.000476486	USP34
2	61665184	rs2593626	0.000611744	USP34
2	61665336	rs2592352	0.000627798	USP34
2	61668769	rs2593625	0.000559191	USP34
2	61669248	rs2421203	0.000535254	USP34
2	61670731	rs2252662	0.000465983	USP34
2	61670829	rs2264100	0.000547608	USP34
2	61672313	rs2694624	0.000824157	USP34
2	61672537	rs2441378	0.000471064	USP34
2	61672958	rs1209434	0.000733838	USP34
2	61672965	rs1186703	0.000720145	USP34
2	61672991	rs1186704	0.000692213	USP34
2	61673394	rs1186706	0.000562717	USP34
2	61673520	rs1186707	0.000675912	USP34
2	61676940	rs2694635	0.000660009	USP34
2	61677137	rs2694636	0.000575824	USP34
2	61679552	rs2442029	0.000565197	USP34
2	61679894	rs2256615	0.000577577	USP34
2	61679924	rs2256617	0.000567584	USP34
2	61680993	rs812925	2.89494e-05	USP34
2	61681060	rs796597	0.000549743	USP34
2	61681428	rs778142	0.000541664	USP34
2	61682178	rs778141	0.000557982	USP34
2	61682976	rs778140	0.000550022	USP34
2	61684564	rs778139	0.000662064	USP34
2	61687214	rs778138	3.4458e-05	USP34
2	61688505	rs1186711	0.000530383	USP34
2	61688727	rs1186710	0.000495507	USP34
2	61691260	rs12713436	0.000600855	USP34
2	61691440	rs13003376	0.000612195	USP34
2	61692203	rs6545871	0.000671893	USP34
2	61694797	rs1867839	0.000610323	USP34
2	61694831	rs1867838	0.000606862	USP34
2	61695589	rs7588814	0.000518143	USP34
2	61698972	rs1880866	0.000537923	USP34
2	61702466	rs11691734	0.000519027	XPO1
2	61703856	rs4430924	0.000702457	XPO1
2	61704451	rs11692449	2.78407e-05	XPO1
2	61709349	rs9679557	0.000734649	XPO1
2	61710573	rs11125883	9.12977e-05	XPO1
2	61713526	rs3821222	0.000730247	XPO1
2	61713580	rs6705235	0.000715764	XPO1
2	61716924	rs1971183	0.000736139	XPO1
2	61730787	rs146542417	0.000524989	XPO1
2	61735446	rs766448	0.000722737	XPO1
2	61745139	rs6706139	0.000455271	XPO1
2	61756903	rs56322344	0.000652469	XPO1
2	62395550	rs112441396	0.000462615	COMMD1
2	64293986	rs184892385	0.000424708	PELI1
2	64827165	rs1206979	0.000502748	AFTPH
2	65934266	rs10190700	0.000990672	SPRED2
2	65994304	rs2111468	0.000784657	SPRED2
2	65999554	rs875321	0.000948331	SPRED2
2	66111248	rs115384729	0.000252528	SPRED2
2	66128055	rs78068251	0.000504011	SPRED2
2	66356544	rs66643978	0.000505243	MEIS1
2	66357404	rs66499064	0.000431777	MEIS1
2	66358664	rs67617705	0.000512861	MEIS1
2	66363617	rs1320854	0.000667852	MEIS1
2	66366312	rs78414039	0.000725237	MEIS1
2	66371756	rs6546214	0.000715369	MEIS1
2	66414184	rs78118655	0.000137035	MEIS1
2	66421703	rs11690780	0.000873514	MEIS1
2	67717239	rs4089733	0.000316024	ETAA1
2	67718660	rs10496151	0.00037307	ETAA1
2	67719757	rs72819816	0.000385647	ETAA1
2	67722856	rs56331248	0.000612407	ETAA1
2	67737672	rs1357011	0.000206001	ETAA1
2	67751727	rs17033724	0.000347872	ETAA1
2	67754022	rs12373662	0.000213329	ETAA1
2	67754540	rs60347136	0.000212178	ETAA1
2	67756402	rs2541016	0.000171732	ETAA1
2	67757697	rs1607906	0.000205367	ETAA1
2	67757980	rs1581368	0.000214798	ETAA1
2	67758054	rs1581367	0.000237646	ETAA1
2	67758114	rs1581366	0.000246411	ETAA1
2	67758424	rs2541021	0.000252371	ETAA1
2	67758744	rs2683686	0.000225533	ETAA1
2	67767362	rs2541027	0.000183764	ETAA1
2	67771586	rs1568468	0.000944474	ETAA1
2	70273707	rs13000817	0.000584346	PCBP1
2	70281190	rs35734267	0.000514091	PCBP1
2	70290100	rs6749886	0.000533679	PCBP1
2	70306785	rs12999430	0.000439825	PCBP1
2	70341575	rs7597199	0.000349245	PCBP1
2	70347251	rs12988679	0.000271	C2orf42
2	70347512	rs6751357	0.000306316	C2orf42
2	70347767	rs6751609	0.000178636	C2orf42
2	70347782	rs6751703	0.000164048	C2orf42
2	70348961	rs36025045	0.000265932	C2orf42
2	70354231	rs13389246	0.000712443	C2orf42
2	70354475	rs10195155	0.000752835	C2orf42
2	70357339	rs874521	0.000536883	C2orf42
2	70358976	rs7609359	0.000545544	C2orf42
2	70358997	rs7595262	0.000552548	C2orf42
2	70360917	rs12994100	0.000415891	C2orf42
2	70363968	rs62151174	0.000503188	C2orf42
2	70364536	rs35266443	0.000508206	C2orf42
2	70367113	rs10173330	0.000418321	C2orf42
2	70367210	rs10173259	0.000415844	C2orf42
2	70367397	rs10196979	0.000406546	C2orf42
2	70367733	rs7569922	0.000414801	C2orf42
2	70368598	rs12989257	0.000430517	C2orf42
2	70368923	rs6708331	0.000502285	C2orf42
2	70369503	rs12713688	0.000359054	C2orf42
2	70372029	rs6720799	0.000326753	C2orf42
2	70376574	rs4338986	0.000322976	C2orf42
2	70376665	rs4338987	0.00033072	C2orf42
2	70376756	rs4585058	0.000326017	C2orf42
2	70376944	rs11903933	0.000317834	C2orf42
2	70379868	rs13429940	0.000430636	C2orf42
2	70386479	rs13030067	0.000409883	C2orf42
2	70395016	rs13000514	0.000623749	C2orf42
2	70401108	rs7578027	0.000737412	C2orf42
2	70403407	rs12989076	0.000754414	C2orf42
2	70405122	rs7560708	0.000713888	C2orf42
2	70407123	rs13028968	0.000791918	C2orf42
2	70713815	rs193037022	0.000294754	TGFA
2	80725467	rs7604514	0.000262198	CTNNA2
2	80731847	rs1434076	0.000502111	CTNNA2
2	85824084	rs2232748	0.000928133	RNF181
2	85826132	rs1044158	0.000947698	TMEM150A
2	88425512	rs79961512	0.000779022	FABP1
2	95522279	rs7422601	0.000410072	TEKT4
2	96256310	rs2874186	0.000248382	TRIM43
2	100885992	rs2309814	0.000315087	LONRF2
2	101665915	rs13006193	0.000479645	TBC1D8
2	101668857	rs2278729	0.00064555	TBC1D8
2	101670937	rs11675221	0.000547596	TBC1D8
2	101670955	rs11675224	0.00054621	TBC1D8
2	101671302	rs62155476	0.000865167	TBC1D8
2	101675573	rs112493491	0.000808742	TBC1D8
2	101675808	rs7572457	0.000817598	TBC1D8
2	108623538	rs78133633	0.000959069	SLC5A7
2	109284973	rs141687041	0.000416514	LIMS1
2	109637118	rs62152370	0.0008389	EDAR
2	109639432	rs138961612	0.00097654	EDAR
2	116184333	rs1099196	0.000845629	DPP10
2	117447316	rs76742104	0.000237339	DPP10
2	117825190	rs1542010	0.000932073	DDX18
2	117825243	rs1542011	0.000931172	DDX18
2	117836737	rs13406669	0.000954751	DDX18
2	117838757	rs11893119	0.000866144	DDX18
2	117838912	rs13031511	0.00086282	DDX18
2	117840608	rs1595332	0.000973688	DDX18
2	117844244	rs1437434	6.79861e-05	DDX18
2	117845654	rs332890	0.000474646	DDX18
2	117848328	rs332897	0.000526114	DDX18
2	117851033	rs1529980	0.000441479	DDX18
2	117859720	rs332905	0.000433072	DDX18
2	117859789	rs7602876	0.000415432	DDX18
2	117863674	rs332875	0.000441825	DDX18
2	117866205	rs332879	0.000510529	DDX18
2	117867726	rs10190550	0.000504975	DDX18
2	117867857	rs332880	0.000505929	DDX18
2	117872394	rs332911	0.000390526	DDX18
2	117874046	rs332912	0.000390292	DDX18
2	117874915	rs332913	0.000463959	DDX18
2	117877354	rs332915	0.000527388	DDX18
2	117879205	rs332917	0.000376556	DDX18
2	117880331	rs332918	0.000346394	DDX18
2	117881260	rs332919	0.000481926	DDX18
2	117881707	rs332920	0.000349189	DDX18
2	117881816	rs332921	0.000348474	DDX18
2	117882599	rs332922	0.000350477	DDX18
2	117883188	rs72826650	0.00033847	DDX18
2	117884591	rs332924	0.00034748	DDX18
2	117884934	rs62153464	0.000786321	DDX18
2	117885355	rs11693664	0.000468975	DDX18
2	117885806	rs189143	0.000410743	DDX18
2	117886003	rs332867	0.000401698	DDX18
2	117886613	rs332866	0.000327725	DDX18
2	117887190	rs332865	0.000360205	DDX18
2	117889719	rs2615831	0.000454276	DDX18
2	117891177	rs2615830	0.000658764	DDX18
2	117892964	rs10204729	0.000579963	DDX18
2	117894177	rs4452151	0.000543964	DDX18
2	117894381	rs2438093	0.000630246	DDX18
2	117899586	rs332925	0.000760169	DDX18
2	117929755	rs1115939	0.00076867	DDX18
2	121091140	rs73951217	0.000446869	INHBB
2	121912972	rs7566868	0.000989988	TFCP2L1
2	121913022	rs2677532	0.000992567	TFCP2L1
2	123776163	rs79625486	0.000189793	CNTNAP5
2	123777863	rs75658946	0.000145724	CNTNAP5
2	123779356	rs75554083	0.000140563	CNTNAP5
2	123782744	rs76352245	0.000108563	CNTNAP5
2	127270359	rs111310314	0.000475105	GYPC
2	127891427	rs4663105	0.000283825	BIN1
2	127892810	rs6733839	0.000553516	BIN1
2	127894484	rs730482	0.000874078	BIN1
2	127894615	rs744373	0.000959865	BIN1
2	128971149	rs62160099	0.000990216	UGGT1
2	128980450	rs55916357	0.000396369	HS6ST1
2	128981312	rs62160101	0.000397768	HS6ST1
2	128987284	rs62160102	0.000426314	HS6ST1
2	128989252	rs72848192	0.000436476	HS6ST1
2	129004545	rs62160106	0.000522781	HS6ST1
2	129005000	rs113037673	0.000511164	HS6ST1
2	129007293	rs6742012	0.000232788	HS6ST1
2	129007373	rs6742117	0.000265681	HS6ST1
2	129007614	rs6717594	0.000262567	HS6ST1
2	130336576	rs3109023	0.000919369	RAB6C
2	130336840	rs3094434	0.000930508	RAB6C
2	130339697	rs3094433	0.000904274	RAB6C
2	130340128	rs3109024	0.000911024	RAB6C
2	130343909	rs3109294	0.000913461	RAB6C
2	130344273	rs3108968	0.000913461	RAB6C
2	130400264	rs13387160	0.000955961	RAB6C
2	130412576	rs6725908	0.000899974	RAB6C
2	130417700	rs79689129	0.000837799	RAB6C
2	130427055	rs72985914	0.000718687	RAB6C
2	130427742	rs10167156	0.000764152	RAB6C
2	130428264	rs78387905	0.000856762	RAB6C
2	130430058	rs10203854	0.000716325	RAB6C
2	130431185	rs111834390	0.000663575	RAB6C
2	130439158	rs13394064	0.000639234	RAB6C
2	130449728	rs13405218	0.000467961	RAB6C
2	130458119	rs79069820	0.000461243	RAB6C
2	130458269	rs74703797	0.000458733	RAB6C
2	132205646	rs11684553	0.000403878	MZT2A
2	132243533	rs11693231	0.000506547	MZT2A
2	132259080	rs151103273	0.000423877	MZT2A
2	132276289	rs149502800	0.000468695	CCDC74A
2	133375503	rs12612822	0.000616098	GPR39
2	133539375	rs12991144	0.000393976	NCKAP5
2	133540605	rs13016342	0.000712148	NCKAP5
2	133542585	rs17325719	0.000399475	NCKAP5
2	133559769	rs62177049	0.00062074	NCKAP5
2	133584003	rs112924124	0.00013595	NCKAP5
2	140869994	rs17384300	0.000104018	LRP1B
2	142472899	rs72846594	0.000990216	LRP1B
2	142714409	rs142867177	0.000191982	LRP1B
2	142732138	rs138072517	0.000223898	LRP1B
2	142765385	rs115330488	0.000805249	LRP1B
2	144363640	rs7601879	0.000338782	ARHGAP15
2	144399487	rs74893504	0.000207162	ARHGAP15
2	144460338	rs11688898	0.000183341	ARHGAP15
2	144508229	rs77411125	0.000167417	ARHGAP15
2	145459977	rs10496967	0.000571242	ZEB2
2	145582254	rs76061803	0.000399347	ZEB2
2	146667648	rs111358071	0.000285845	ZEB2
2	146680350	rs111905513	0.000723819	ZEB2
2	146826330	rs113670103	0.000968768	ZEB2
2	147089396	rs138038612	0.000993047	ACVR2A
2	148377892	rs4427955	0.000726658	ACVR2A
2	148382732	rs6732465	0.000699085	ACVR2A
2	148384903	rs12053365	0.000660283	ACVR2A
2	148390408	rs13394985	0.000919179	ACVR2A
2	148404027	rs2049741	0.000676317	ACVR2A
2	148407859	rs6430224	0.000950758	ACVR2A
2	148414889	rs10432362	0.000873695	ACVR2A
2	148415079	rs10432363	0.000872047	ACVR2A
2	148415645	rs12463889	0.000880339	ACVR2A
2	148415768	rs12463932	0.000892421	ACVR2A
2	148416474	rs11896365	0.000890123	ACVR2A
2	148441617	rs12463550	0.000799945	ACVR2A
2	148444099	rs12478627	0.000421114	ACVR2A
2	150650510	rs140844120	0.00036415	MMADHC
2	151789681	rs72864611	0.000925337	RBM43
2	151845395	rs72866517	0.000279686	RBM43
2	152141009	rs113347799	0.000790842	NMI
2	152850929	rs116826288	0.000196214	CACNB4
2	152861022	rs79382683	0.000775015	CACNB4
2	152865203	rs78870927	0.000554868	CACNB4
2	152886587	rs76966619	0.000659478	CACNB4
2	152900448	rs79098743	0.0006364	CACNB4
2	152916170	rs114255970	0.000625922	CACNB4
2	152918863	rs16830672	1.25826e-05	CACNB4
2	156485382	rs35140499	0.000631481	NR4A2
2	156489279	rs149272921	0.000809413	NR4A2
2	156495011	rs13010842	9.4254e-05	NR4A2
2	156549330	rs35646411	0.000931451	NR4A2
2	156557740	rs1315402	0.000406818	NR4A2
2	158853217	rs6437124	0.000901716	UPP2
2	158885519	rs1160638	0.000896355	UPP2
2	159694006	rs2356511	0.000901135	DAPL1
2	159706768	rs61034713	0.000608163	DAPL1
2	159933898	rs16843649	0.000320044	TANC1
2	164408314	rs1882347	0.000970823	FIGN
2	164438032	rs572161830	8.74782e-05	FIGN
2	164699619	rs2969874	9.83694e-05	FIGN
2	164699934	rs13003727	0.000228081	FIGN
2	164700105	rs2921840	0.000462264	FIGN
2	164701023	rs1898511	7.46483e-05	FIGN
2	164701703	rs2969875	1.9128e-05	FIGN
2	164702163	rs1837104	7.93396e-05	FIGN
2	164703316	rs1370491	3.74248e-05	FIGN
2	164707825	rs438326	3.57306e-05	FIGN
2	164715587	rs13396851	0.000141495	FIGN
2	164718470	rs16848962	0.000602948	FIGN
2	164718561	rs16848967	0.000213035	FIGN
2	164720199	rs12994524	0.000821221	FIGN
2	164727379	rs13418209	0.000144411	FIGN
2	164730548	rs6755950	9.15525e-05	FIGN
2	164731394	rs717366	6.45654e-05	FIGN
2	164732024	rs6713647	1.88504e-05	FIGN
2	164732109	rs6728849	2.01628e-05	FIGN
2	164889134	rs2892895	0.000305837	FIGN
2	164891545	rs35454965	0.000358435	FIGN
2	164892592	rs4667725	0.000224063	FIGN
2	164893660	rs6724342	0.000354291	FIGN
2	164896941	rs7588932	0.000206006	FIGN
2	164897032	rs7602967	0.000223795	FIGN
2	164898133	rs7593109	0.000373413	FIGN
2	164899683	rs16849211	0.000302315	FIGN
2	164900594	rs16849215	0.000292671	FIGN
2	164901363	rs10930112	0.000294544	FIGN
2	164902881	rs13004584	0.000443752	FIGN
2	164906820	rs16849225	0.000507411	FIGN
2	164907994	rs16849229	0.000440595	FIGN
2	164908052	rs10497247	0.000430824	FIGN
2	164908564	rs67453060	0.000425207	FIGN
2	164910273	rs4667728	0.000432753	FIGN
2	164912119	rs13031230	0.000324534	FIGN
2	164915208	rs13002573	0.000432594	FIGN
2	164915279	rs13002621	0.000431509	FIGN
2	164918872	rs10930113	0.000506372	FIGN
2	164921770	rs35303331	0.000417436	FIGN
2	164924332	rs35930173	0.000612971	FIGN
2	164924573	rs72874178	0.0004372	FIGN
2	164927706	rs10930114	0.000610633	FIGN
2	166401589	rs79372594	0.000317724	CSRNP3
2	166564491	rs140361671	0.000878456	CSRNP3
2	166622109	rs2113841	0.000448818	GALNT3
2	166830013	rs13024893	0.000983218	SCN1A
2	166852965	rs17791817	0.000673349	SCN1A
2	166937095	rs569745	0.000714677	SCN1A
2	166962793	rs34079906	0.000167877	SCN1A
2	166966370	rs35123379	0.000114509	SCN1A
2	166967307	rs13034850	0.00013993	SCN1A
2	166968064	rs35684982	0.00014697	SCN1A
2	166968243	rs35831635	0.00014669	SCN1A
2	166968699	rs79987444	0.000146315	SCN1A
2	166968877	rs35894186	0.000146903	SCN1A
2	166969347	rs12999167	0.000148388	SCN1A
2	166976183	rs13011021	0.000162301	SCN1A
2	166980982	rs13008617	0.000189535	SCN1A
2	166985551	rs17745375	0.000178332	SCN1A
2	166986768	rs17745411	0.000157808	SCN1A
2	166988362	rs52248	0.000195016	SCN1A
2	166991251	rs488176	0.000199774	SCN1A
2	166995368	rs34208638	9.30101e-05	SCN1A
2	166997034	rs4322851	7.90533e-05	SCN1A
2	166999275	rs35548017	8.25582e-05	SCN1A
2	166999762	rs71426799	8.22167e-05	SCN1A
2	167000166	rs41400450	8.26609e-05	SCN1A
2	167001308	rs5029249	8.06362e-05	SCN1A
2	167001532	rs7558010	7.73268e-05	SCN1A
2	167001842	rs34683207	7.72307e-05	SCN1A
2	167008048	rs35837351	8.13299e-05	SCN1A
2	167010386	rs35698633	0.000101688	SCN1A
2	167010646	rs71426801	0.000186883	SCN1A
2	167016883	rs2226709	0.000492629	SCN1A
2	167021267	rs78055675	0.000349953	SCN1A
2	167021424	rs77964311	0.000352111	SCN1A
2	167027169	rs3919195	0.000959268	SCN1A
2	167027454	rs11897214	0.000778628	SCN1A
2	167029756	rs35040406	0.000472237	SCN9A
2	167031513	rs12990962	0.000473424	SCN9A
2	167035050	rs11885235	0.000432663	SCN9A
2	167035753	rs13024248	0.000461796	SCN9A
2	167036518	rs76672514	0.000463191	SCN9A
2	167041087	rs71426802	0.000470663	SCN9A
2	167046905	rs11900364	0.000249396	SCN9A
2	167053028	rs17804037	0.000188469	SCN9A
2	167059895	rs12996382	0.000204465	SCN9A
2	167061189	rs34141377	0.000227814	SCN9A
2	167062528	rs147390629	0.00022624	SCN9A
2	167077032	rs7605012	0.00022806	SCN9A
2	167094036	rs11902526	0.000329678	SCN9A
2	167096484	rs17748381	0.000359385	SCN9A
2	167101833	rs36073236	0.000316876	SCN9A
2	167123826	rs11897575	0.000513499	SCN9A
2	167461749	rs62178880	0.000589929	SCN7A
2	167743501	rs62196024	0.000388929	XIRP2
2	169757541	rs573225	0.000741566	SPC25
2	169763148	rs560887	0.000790515	SPC25
2	169766560	rs17539351	0.000944213	SPC25
2	171442033	rs77589408	0.000592352	MYO3B
2	174368085	rs191147884	0.000503234	CDCA7
2	175367843	rs78898772	0.000760151	GPR155
2	175522733	rs112553534	0.00096292	WIPF1
2	176843751	rs184075246	0.000747515	LNPK
2	177580729	rs1398979	0.000525073	MTX2
2	177581333	rs13411818	0.000441723	MTX2
2	177585940	rs2271526	0.000147333	MTX2
2	177589065	rs16864347	9.09138e-05	MTX2
2	177599401	rs61370766	0.000578109	MTX2
2	177606494	rs78820684	0.000250986	MTX2
2	177606502	rs76283002	0.000296941	MTX2
2	177883327	rs75527746	0.000628348	HNRNPA3
2	178225934	rs10176632	0.000466724	NFE2L2
2	178227862	rs1453371	0.000470934	NFE2L2
2	178228212	rs4893931	0.00098263	NFE2L2
2	178240601	rs4893935	0.000950605	NFE2L2
2	178248790	rs10170546	0.000809394	NFE2L2
2	178249808	rs7573763	0.000994146	NFE2L2
2	178250095	rs4893938	0.000798307	NFE2L2
[truncated: 17,672 more rows]

## Sheet: Fig 1C
CHROM	POS	ID	P	Gene_Symbol
1	1658945	rs1062057	0.00052391	CDK11A
1	1683900	rs1062090	0.000932612	NADK
1	1684169	rs7796	0.000997097	NADK
1	1684758	rs2072926	0.000940462	NADK
1	1684800	rs2072927	0.000949014	NADK
1	1686040	rs4751	0.000432269	NADK
1	1686943	rs2072929	0.000609091	NADK
1	1686962	rs2076327	6.53813e-05	NADK
1	1687152	rs4648815	0.000285352	NADK
1	1687482	rs2076328	0.000373524	NADK
1	1687625	rs34306661	0.000303602	NADK
1	1688513	rs4648624	0.000294676	NADK
1	1689164	rs2235536	0.000306433	NADK
1	1689762	rs2235537	0.000281988	NADK
1	1690793	rs2235538	0.00043304	NADK
1	1691050	rs35672141	0.000378001	NADK
1	1692321	rs1107910	0.000741018	NADK
1	1693726	rs17162854	0.00076077	NADK
1	1695462	rs4648629	0.000213271	NADK
1	1696326	rs34166899	0.000475691	NADK
1	1698092	rs66701417	0.000431228	NADK
1	1702436	rs12040325	0.000405378	NADK
1	1703303	rs7529918	0.000356134	NADK
1	1703849	rs12038111	0.000367855	NADK
1	1703865	rs12038134	0.000385758	NADK
1	1704899	rs72634845	0.000459551	NADK
1	1704915	rs72634846	0.000444194	NADK
1	1705287	rs12040826	0.000429422	NADK
1	1708801	rs12044597	0.000482369	NADK
1	1713348	rs10907195	0.000531577	NADK
1	1721479	rs2272908	0.000790894	GNB1
1	1722932	rs3737628	0.000721614	GNB1
1	1723031	rs9660180	0.000815047	GNB1
1	1724366	rs34645159	0.00078704	GNB1
1	1728969	rs12034740	0.000925677	GNB1
1	1740255	rs7546498	0.000431929	GNB1
1	1748734	rs2180311	0.000402976	GNB1
1	1751264	rs6664664	0.00033815	GNB1
1	1751776	rs11260615	0.00038515	GNB1
1	1759213	rs9786942	0.000357873	GNB1
1	1762757	rs34849348	0.000346032	GNB1
1	1767565	rs61422524	0.000317872	GNB1
1	1774820	rs10907191	0.000309706	GNB1
1	1776269	rs4648727	0.000445872	GNB1
1	1778469	rs6687065	0.000259637	GNB1
1	1781456	rs11260623	0.000282205	GNB1
1	1792157	rs915292	0.000240414	GNB1
1	1797947	rs9660106	0.00025859	GNB1
1	1806647	rs12567685	0.000255451	GNB1
1	1811006	rs35386522	0.000182831	GNB1
1	1812521	rs6603802	0.000216266	GNB1
1	1812688	rs6603803	0.000216768	GNB1
1	1818239	rs6688470	0.000258812	GNB1
1	1831012	rs7542410	0.000210541	GNB1
1	1832701	rs4648730	0.000151499	GNB1
1	1832825	rs7548509	0.000149226	GNB1
1	1833878	rs9662595	0.000164485	GNB1
1	1837025	rs2803290	0.000123577	CALML6
1	1844046	rs2474460	8.63621e-05	CALML6
1	1845082	rs2474459	0.000132986	CALML6
1	1845784	rs2803299	0.000307457	CALML6
1	1846357	rs2748988	0.000294461	CALML6
1	1846765	rs2247560	0.00031207	CALML6
1	1847656	rs2803297	0.000290776	CALML6
1	1849529	rs28640257	0.000288948	TMEM52
1	1850428	rs2295363	0.000927675	TMEM52
1	1852134	rs2490548	0.000349145	CFAP74
1	1852772	rs2803349	0.000365584	CFAP74
1	1856227	rs752966	0.000399282	CFAP74
1	1856672	rs2092921	0.000369726	CFAP74
1	1856746	rs2092924	0.00037837	CFAP74
1	1859296	rs2748984	0.00030271	CFAP74
1	1861343	rs2748967	0.000297673	CFAP74
1	1861582	rs2803295	0.000250003	CFAP74
1	1864526	rs3121830	0.00078631	CFAP74
1	1865298	rs2803316	0.000639173	CFAP74
1	1867377	rs2748969	0.000243337	CFAP74
1	1867426	rs2803320	0.000273387	CFAP74
1	1868066	rs2803322	0.00067405	CFAP74
1	1868712	rs2748970	0.00066691	CFAP74
1	1871979	rs2748982	0.000802817	CFAP74
1	1873453	rs2748981	0.00097771	CFAP74
1	1873514	rs2803326	0.000856604	CFAP74
1	1873525	rs2803327	0.000917059	CFAP74
1	1873697	rs2748980	0.000911585	CFAP74
1	1873699	rs2748979	0.00088127	CFAP74
1	1874326	rs2803328	0.000230902	CFAP74
1	1875513	rs2803332	0.000171924	CFAP74
1	1875530	rs2803333	0.000168119	CFAP74
1	1875621	rs2803334	0.000220872	CFAP74
1	1875655	rs2803335	0.000225024	CFAP74
1	1875858	rs2803336	0.000579035	CFAP74
1	1875859	rs2803337	0.000714778	CFAP74
1	1876114	rs2803338	0.00025509	CFAP74
1	1876560	rs2261279	0.000258036	CFAP74
1	1877452	rs2490544	0.000278205	CFAP74
1	1877497	rs2474457	0.000263272	CFAP74
1	1878071	rs2803340	0.000256586	CFAP74
1	1878628	rs2803341	0.000243913	CFAP74
1	1879084	rs2490543	0.000449555	CFAP74
1	4801087	rs147104729	0.000808035	AJAP1
1	5040588	rs7365012	0.000771595	AJAP1
1	5041118	rs753365	0.000732845	AJAP1
1	5042093	rs2012120	0.000973855	AJAP1
1	5671493	rs11260661	0.000635531	NPHP4
1	9115351	rs770024	0.000750067	SLC2A5
1	9122402	rs1751680	0.000870805	SLC2A5
1	9122669	rs2505973	0.000772128	SLC2A5
1	11401845	rs58442579	0.000838884	UBIAD1
1	11402662	rs114723023	0.000796511	UBIAD1
1	11407903	rs111397449	0.000420026	UBIAD1
1	11408187	rs72858674	0.000435379	UBIAD1
1	11414469	rs151265514	0.000973706	UBIAD1
1	11508421	rs114775827	0.000922384	DISP3
1	11525681	rs139162123	0.000534044	DISP3
1	11862778	rs17367504	0.000816228	MTHFR
1	11876300	rs41275472	0.000982684	CLCN6
1	11885647	rs56153133	0.000931118	CLCN6
1	11947791	rs151247157	0.000942762	NPPB
1	14760594	rs2149503	0.00084392	KAZN
1	14760634	rs2183102	0.000882687	KAZN
1	14783356	rs4614253	0.000847561	KAZN
1	14957706	rs147506350	0.000168917	KAZN
1	17909923	rs67585269	0.000734114	ARHGEF10L
1	18062545	rs12407226	0.000155554	ACTL8
1	18094782	rs115589536	0.000340263	ACTL8
1	18167022	rs1076027	0.000686133	ACTL8
1	18172179	rs74724865	0.000238005	ACTL8
1	18173000	rs58538859	9.98877e-05	ACTL8
1	18173961	rs56703169	0.000175023	ACTL8
1	18175190	rs12404819	0.000195437	ACTL8
1	18176003	rs12564081	0.000202188	ACTL8
1	18176173	rs11203219	0.000238319	ACTL8
1	23910170	rs115868351	0.000122322	ID3
1	25515408	rs114195420	0.000979818	SYF2
1	26987646	rs193084249	0.000497903	ARID1A
1	27021913	rs114165349	0.000566406	ARID1A
1	29816153	rs6675051	0.00018809	PTPRU
1	29830939	rs12141775	0.000713212	PTPRU
1	31227121	rs192378261	0.000298175	LAPTM5
1	31247504	rs186263509	0.000430995	LAPTM5
1	31301605	rs145687674	0.000829505	SDC3
1	32813286	rs112122900	0.000776293	TSSK3
1	32828670	rs45606439	0.00021314	TSSK3
1	37402240	rs12124975	0.000714694	GRIK3
1	39125052	rs77859780	0.000774765	RRAGC
1	40552095	rs74419517	0.000712985	PPT1
1	41972251	rs7542858	0.000580849	HIVEP3
1	41972880	rs11210344	0.000659727	HIVEP3
1	41973349	rs3738577	0.00057863	HIVEP3
1	41974484	rs12076179	0.000443441	HIVEP3
1	46010938	rs115516936	0.000365311	PRDX1
1	49011891	rs67966936	0.000546297	AGBL4
1	49014219	rs34279322	0.000689353	AGBL4
1	49026117	rs17104505	0.000324973	AGBL4
1	49029148	rs71647709	0.000357106	AGBL4
1	49029652	rs12734355	0.000411321	AGBL4
1	49029707	rs34995663	0.000411321	AGBL4
1	49032828	rs75870230	0.000607952	AGBL4
1	49037134	rs1539528	0.00041904	AGBL4
1	55505647	rs11591147	9.89871e-05	PCSK9
1	58558055	rs151138256	0.000581349	DAB1
1	58663199	rs191627867	0.000427186	DAB1
1	58756648	rs11576201	0.000926381	DAB1
1	58764081	rs10493251	0.000898683	DAB1
1	59848654	rs7550763	0.00035258	FGGY
1	59854650	rs11586543	0.000248436	FGGY
1	59854766	rs835432	0.000247844	FGGY
1	59869604	rs628177	0.000429355	FGGY
1	59870283	rs625167	0.000336534	FGGY
1	59874082	rs585368	0.000255946	FGGY
1	59880537	rs12063806	0.000119814	FGGY
1	59881472	rs657746	0.000116551	FGGY
1	59884513	rs1521784	9.39883e-05	FGGY
1	59887078	rs66478136	0.000374404	FGGY
1	60404941	rs1593461	0.000644983	CYP2J2
1	60456887	rs4915844	3.70355e-05	C1orf87
1	60460443	rs10889167	7.44297e-06	C1orf87
1	60504658	rs587204	0.000851511	C1orf87
1	60505480	rs12081664	0.000558138	C1orf87
1	61961473	rs4486479	0.000145896	NFIA
1	61961953	rs3890764	0.000129424	NFIA
1	61970100	rs2485750	0.000236194	NFIA
1	61973907	rs2485764	0.000217168	NFIA
1	61977210	rs76103336	0.000333936	NFIA
1	61978764	rs76625134	0.000429073	NFIA
1	63361934	rs112972934	0.000408122	ATG4C
1	63799713	rs72912799	0.000475295	FOXD3
1	63801566	rs7514847	0.000399828	FOXD3
1	66279434	rs12562507	0.000973088	PDE4B
1	70318154	rs2901373	0.000282968	LRRC7
1	70532297	rs115476386	0.000272167	LRRC7
1	70639201	rs80163912	9.96072e-05	LRRC40
1	70657248	rs140194310	0.000328557	LRRC40
1	70728221	rs114495835	4.17666e-05	ANKRD13C
1	70741708	rs142998318	7.63707e-05	ANKRD13C
1	70803908	rs78318694	0.000291006	ANKRD13C
1	70913765	rs17531622	7.05851e-05	CTH
1	70922650	rs77473329	0.000288932	CTH
1	78342409	rs78642239	0.000985536	MIGA1
1	82062215	rs17106770	0.000835619	ADGRL2
1	82064078	rs1324372	0.00092106	ADGRL2
1	82066335	rs12408159	0.000864341	ADGRL2
1	82068225	rs12725627	0.00086372	ADGRL2
1	82070377	rs17106806	0.000751341	ADGRL2
1	82077031	rs11163337	0.000693965	ADGRL2
1	82079166	rs7520879	0.000610687	ADGRL2
1	82082744	rs34914640	0.000659514	ADGRL2
1	82083740	rs7518107	0.000638148	ADGRL2
1	82087282	rs7536003	0.000748908	ADGRL2
1	82088081	rs12121618	0.000726055	ADGRL2
1	82088374	rs12731456	0.000713575	ADGRL2
1	82088767	rs71646938	0.000669376	ADGRL2
1	82089724	rs12741638	0.000658241	ADGRL2
1	82089737	rs12756272	0.000658241	ADGRL2
1	82089773	rs12756283	0.000712162	ADGRL2
1	82089940	rs12136805	0.000644528	ADGRL2
1	82090977	rs11163341	0.000567156	ADGRL2
1	82091146	rs10874258	0.000560334	ADGRL2
1	82091242	rs10874259	0.000475755	ADGRL2
1	82092276	rs11163342	0.0004697	ADGRL2
1	82095222	rs17106844	0.000463127	ADGRL2
1	82095925	rs34034114	0.000480864	ADGRL2
1	82096075	rs17106847	0.000511614	ADGRL2
1	82096723	rs11163344	0.000473454	ADGRL2
1	82194294	rs11163354	0.000917443	ADGRL2
1	82199782	rs12760139	0.000670827	ADGRL2
1	82216001	rs35325405	0.000688187	ADGRL2
1	82216417	rs34459157	0.000817327	ADGRL2
1	82857752	rs1281621	0.00079108	ADGRL2
1	82859204	rs1281622	0.00080039	ADGRL2
1	82860720	rs727910	0.000793404	ADGRL2
1	82871046	rs1409859	0.000965137	ADGRL2
1	82871675	rs1340208	0.000934236	ADGRL2
1	88949984	rs17431653	0.000845193	PKN2
1	89328580	rs186514882	0.000842182	GTF2B
1	89490270	rs12029035	0.000428305	GBP3
1	89584368	rs78904295	0.000267345	GBP2
1	89654567	rs12042423	0.000225617	GBP4
1	90879700	rs148048537	0.000765626	BARHL2
1	92252718	rs34547005	5.38852e-05	TGFBR3
1	92319781	rs17516329	0.00069062	TGFBR3
1	92327707	rs17881430	0.000957593	TGFBR3
1	92328595	rs6604060	0.00036712	TGFBR3
1	92328613	rs6604061	0.000378329	TGFBR3
1	92330016	rs6684753	0.000500268	TGFBR3
1	92330374	rs4658278	0.000687686	TGFBR3
1	92331129	rs12404119	0.000657737	TGFBR3
1	92331131	rs12402298	0.000597141	TGFBR3
1	92331900	rs12124897	0.000623443	TGFBR3
1	92333569	rs7533784	0.000563983	TGFBR3
1	92334749	rs10493856	0.000702165	TGFBR3
1	92335906	rs9661103	0.000626782	TGFBR3
1	92336084	rs6656018	0.000798089	TGFBR3
1	92339976	rs10875030	0.000424875	TGFBR3
1	92340023	rs12127774	0.000424875	TGFBR3
1	92340684	rs1192524	0.000649726	TGFBR3
1	92342885	rs7545838	0.00092781	TGFBR3
1	92344029	rs12026798	0.000618522	TGFBR3
1	92344196	rs10875033	0.000475296	TGFBR3
1	92346065	rs11580031	0.000681686	TGFBR3
1	92346099	rs11580045	0.000646147	TGFBR3
1	92347328	rs61779066	0.000687497	TGFBR3
1	93117972	rs61800481	0.000833008	EVI5
1	94859632	rs67554381	0.000927094	ABCD3
1	94865916	rs12046215	0.000344193	ABCD3
1	94867056	rs12037634	0.000304468	ABCD3
1	98439636	rs114737272	0.000990387	DPYD
1	99144118	rs111750800	0.000184905	SNX7
1	99297474	rs150651552	0.000760223	PLPPR5
1	99379998	rs139568341	0.000465222	PLPPR5
1	99413231	rs140192272	0.000962887	PLPPR5
1	100529330	rs146405546	0.000848612	ENSG00000283761
1	103374104	rs141961111	0.000246722	COL11A1
1	103645825	rs78769305	0.000983981	COL11A1
1	104927577	rs144011413	0.000816581	AMY1C
1	105462327	rs374666160	0.000137843	AMY1C
1	108093866	rs12135733	0.000810329	VAV3
1	108112059	rs12124854	0.000789701	VAV3
1	108116051	rs17236099	0.000766398	VAV3
1	109502867	rs116643345	0.000449728	AKNAD1
1	109817192	rs7528419	0.000501226	CELSR2
1	109817590	rs12740374	0.000453495	CELSR2
1	109817838	rs660240	0.000629095	CELSR2
1	109818306	rs629301	0.000598679	CELSR2
1	109818530	rs646776	0.000469374	CELSR2
1	109821307	rs583104	0.000487031	PSRC1
1	109821511	rs602633	0.000554631	PSRC1
1	109821797	rs4970836	0.000377382	PSRC1
1	109822143	rs1277930	0.000343359	PSRC1
1	109822166	rs599839	0.000312159	PSRC1
1	109824250	rs35358959	0.000265308	PSRC1
1	109830993	rs141844707	0.000467871	MYBPHL
1	109831225	rs115967373	0.000420271	MYBPHL
1	109833187	rs17584208	0.000241016	MYBPHL
1	109834938	rs17645031	0.00023438	MYBPHL
1	109835163	rs41306199	0.000243582	MYBPHL
1	109839400	rs55660224	0.00083577	MYBPHL
1	112174780	rs115269189	7.05803e-05	RAP1A
1	112244216	rs181452457	9.60336e-05	RAP1A
1	147188691	rs1857211	0.000154868	GJA5
1	147189344	rs7551818	0.000885567	GJA5
1	149892872	rs11205277	0.000167991	SF3B4
1	149906413	rs11205303	3.87985e-05	MTMR11
1	149922960	rs6587723	0.000243467	OTUD7B
1	149995265	rs67807996	3.42682e-05	OTUD7B
1	152024927	rs75039274	0.000854187	S100A11
1	152535675	rs78984538	0.000868679	LCE3E
1	153136370	rs1500945	0.000677204	SPRR2G
1	155265446	rs8177971	0.000312033	PKLR
1	155372672	rs1886905	0.000141389	ASH1L
1	155414768	rs12730906	0.000842674	ASH1L
1	155430659	rs35264597	0.00081465	ASH1L
1	155680449	rs28662267	0.000344177	DAP3
1	155682870	rs490608	0.000423192	DAP3
1	155688580	rs821551	0.00040054	DAP3
1	155699762	rs10908480	0.00037521	DAP3
1	155702111	rs9426933	0.000515908	DAP3
1	155706217	rs644853	0.000471915	DAP3
1	155710460	rs6665227	0.000561057	DAP3
1	155713650	rs10908481	0.000424365	DAP3
1	155713873	rs10908482	0.000345484	DAP3
1	155722506	rs12134456	0.000983495	GON4L
1	155722557	rs4278368	0.000410687	GON4L
1	155723297	rs6427286	0.000548716	GON4L
1	155723420	rs6427287	0.00055313	GON4L
1	155724898	rs7550402	0.000557819	GON4L
1	155728088	rs7541060	0.000565796	GON4L
1	155735012	rs2297775	0.000430724	GON4L
1	155743310	rs708611	0.000681445	GON4L
1	155748832	rs822025	0.000749157	GON4L
1	155749870	rs2985707	0.000754551	GON4L
1	155750326	rs2948072	0.000740004	GON4L
1	155750365	rs2948071	0.000703675	GON4L
1	155753289	rs28582361	0.000805098	GON4L
1	155754448	rs6662953	0.000492009	GON4L
1	155760742	rs12407800	0.000967605	GON4L
1	155761508	rs12040894	0.000765852	GON4L
1	155777840	rs12024187	0.000775762	GON4L
1	155780314	rs35698157	0.000755096	GON4L
1	155787867	rs6657670	0.000987501	GON4L
1	155788656	rs11264413	0.000944532	GON4L
1	155794478	rs10796954	0.000977989	GON4L
1	155822971	rs822490	0.000987224	GON4L
1	155827546	rs7556519	0.000779027	GON4L
1	155829511	rs3820594	0.000991831	SYT11
1	155843256	rs7528441	0.000761367	SYT11
1	156120742	rs116147918	0.00069476	SEMA4A
1	156246170	rs141883748	0.000289799	SMG5
1	156345301	rs116683953	0.000208891	RHBG
1	160606519	rs116028936	0.000936674	SLAMF1
1	160612028	rs114783764	0.000338621	SLAMF1
1	168586328	rs10918940	0.000725111	XCL1
1	168586882	rs1933088	0.000689061	XCL1
1	168587489	rs12093734	0.000649002	XCL1
1	168587926	rs12094908	0.00069911	XCL1
1	168588600	rs10918941	0.000661972	XCL1
1	168589988	rs7355223	0.000674895	XCL1
1	168590460	rs7354835	0.000675231	XCL1
1	168591213	rs7536834	0.000670023	XCL1
1	168591404	rs7514487	0.000677228	XCL1
1	168592088	rs7354986	0.000644315	XCL1
1	168592323	rs7354866	0.000695266	XCL1
1	169336617	rs4656671	0.000816338	NME7
1	169366076	rs1014965	0.000951225	CCDC181
1	169370117	rs4656674	0.000815948	CCDC181
1	169370150	rs61807017	0.000946122	CCDC181
1	169370336	rs4656182	0.000946122	CCDC181
1	169379845	rs12758228	0.000986176	CCDC181
1	169381951	rs12726698	0.000948781	CCDC181
1	169383025	rs12750775	0.000968843	CCDC181
1	169385866	rs12119443	0.000972728	CCDC181
1	169390076	rs4656678	0.000991361	CCDC181
1	169400780	rs7542751	0.00097083	CCDC181
1	169401469	rs7522896	0.000933536	CCDC181
1	169406169	rs12143708	0.000955671	CCDC181
1	169408809	rs35579018	0.000967676	CCDC181
1	169408876	rs34202538	0.00096804	CCDC181
1	169412066	rs12119479	0.00096474	CCDC181
1	169415128	rs12730053	0.000995956	CCDC181
1	169417485	rs7546347	0.000998967	CCDC181
1	169418699	rs12121891	0.000994683	CCDC181
1	169431218	rs12128350	0.00085474	CCDC181
1	169436603	rs6692649	0.000854147	SLC19A2
1	169442211	rs6656463	0.000438116	SLC19A2
1	169442698	rs6695137	0.000344986	SLC19A2
1	169446183	rs1983546	2.78887e-05	SLC19A2
1	169448377	rs6427193	0.00035267	SLC19A2
1	169452749	rs10919175	0.000255463	SLC19A2
1	181952377	rs76634076	0.000697718	ZNF648
1	185656001	rs61829644	0.000696499	HMCN1
1	185657141	rs60010255	0.000663671	HMCN1
1	185657168	rs61619556	0.00065239	HMCN1
1	185657246	rs58044515	0.000640812	HMCN1
1	185658170	rs11576219	0.000637036	HMCN1
1	185659336	rs2145400	0.000687156	HMCN1
1	185659508	rs2180757	0.000698037	HMCN1
1	185659621	rs6668824	0.000699365	HMCN1
1	185660036	rs1581728	0.000965684	HMCN1
1	185663033	rs61831462	0.000935102	HMCN1
1	185663679	rs11584252	0.000938539	HMCN1
1	185664227	rs1358871	0.000898301	HMCN1
1	185664591	rs9286857	0.00093538	HMCN1
1	185665096	rs59702468	0.000936246	HMCN1
1	185665383	rs61831464	0.00092344	HMCN1
1	185665818	rs56031313	0.000910839	HMCN1
1	185666361	rs6656530	0.00096447	HMCN1
1	185666404	rs6692602	0.000971422	HMCN1
1	185667023	rs60074235	0.000925294	HMCN1
1	185667054	rs59197925	0.000899349	HMCN1
1	185667091	rs11587852	0.000897043	HMCN1
1	185667095	rs11589543	0.000823932	HMCN1
1	185685544	rs10127540	0.000625082	HMCN1
1	185689139	rs900775	0.000911027	HMCN1
1	185690469	rs2004324	0.000931761	HMCN1
1	185691535	rs61831504	0.000732383	HMCN1
1	185692281	rs7554903	0.000674932	HMCN1
1	185692346	rs60376365	0.000822421	HMCN1
1	185692817	rs56238699	0.000847189	HMCN1
1	185694813	rs41519044	0.000670266	HMCN1
1	185694918	rs58708412	0.00075322	HMCN1
1	185695350	rs34923020	0.000827732	HMCN1
1	185697425	rs994970	0.000363097	HMCN1
1	185698700	rs76657172	0.000264682	HMCN1
1	185700047	rs2129123	0.000368392	HMCN1
1	185706947	rs41357745	0.00021127	HMCN1
1	185707213	rs35425624	0.000950887	HMCN1
1	185707564	rs4596837	0.000899796	HMCN1
1	185708222	rs1321668	0.000244536	HMCN1
1	185714080	rs1321669	0.000333207	HMCN1
1	185716964	rs4651287	0.000946655	HMCN1
1	185732023	rs2170859	0.000196231	HMCN1
1	185732229	rs1124757	0.000185304	HMCN1
1	185736805	rs1407136	9.52837e-05	HMCN1
1	185740229	rs1321670	0.000905047	HMCN1
1	185740656	rs17505819	0.000207511	HMCN1
1	185747977	rs76220800	0.000221517	HMCN1
1	185749838	rs4593772	0.000979773	HMCN1
1	185755185	rs61829860	0.000201261	HMCN1
1	185755754	rs1407429	0.000181667	HMCN1
1	185758882	rs12063964	0.000219924	HMCN1
1	185758921	rs12079064	0.000233348	HMCN1
1	185764629	rs6697503	9.5249e-05	HMCN1
1	185764819	rs1322358	0.000481643	HMCN1
1	185768019	rs6692479	0.000226448	HMCN1
1	185773647	rs16824516	0.000210892	HMCN1
1	185784985	rs1322362	0.000265938	HMCN1
1	185788184	rs12098116	0.000217374	HMCN1
1	185794315	rs4651288	0.000211979	HMCN1
1	185794931	rs6660510	0.000177023	HMCN1
1	185797746	rs71634147	0.000917862	HMCN1
1	185801232	rs12057982	0.000188565	HMCN1
1	185802471	rs2129125	0.000903955	HMCN1
1	185803111	rs9628625	0.000962321	HMCN1
1	185808577	rs17447869	0.000181837	HMCN1
1	185809304	rs1407430	0.000817272	HMCN1
1	185812336	rs16824564	0.000158028	HMCN1
1	185812908	rs17507044	0.000893238	HMCN1
1	185821202	rs17507170	0.000181543	HMCN1
1	185822757	rs13376668	0.000951461	HMCN1
1	185822982	rs13374445	0.000729776	HMCN1
1	185826333	rs17448202	0.000253099	HMCN1
1	185827101	rs17448216	0.000259658	HMCN1
1	185827128	rs17448230	0.000221682	HMCN1
1	185828869	rs57686227	0.000228898	HMCN1
1	185830474	rs11581777	0.000232257	HMCN1
1	185833362	rs7545771	8.78497e-05	HMCN1
1	185833565	rs7556537	0.00010498	HMCN1
1	185833880	rs41458549	0.000264152	HMCN1
1	185836281	rs2057381	0.000256431	HMCN1
1	185836497	rs2057383	0.000219301	HMCN1
1	185836802	rs16824576	0.000206354	HMCN1
1	185837225	rs2057384	0.000223858	HMCN1
1	185837323	rs2057385	0.000252463	HMCN1
1	185845862	rs11586312	0.00024848	HMCN1
1	185855289	rs12078444	0.000347042	HMCN1
1	185856250	rs10911781	0.000333507	HMCN1
1	185863735	rs1407426	0.000312475	HMCN1
1	185866844	rs1475113	0.000475939	HMCN1
1	185873705	rs2208711	9.95643e-05	HMCN1
1	185903764	rs79643592	0.000769286	HMCN1
1	185910234	rs149833933	0.000632545	HMCN1
1	185925802	rs11586893	0.000272996	HMCN1
1	188069395	rs35883533	0.000458015	PLA2G4A
1	193496643	rs75386386	0.00094414	CDC73
1	193497147	rs189623154	0.000413847	CDC73
1	193506757	rs143451015	0.000578955	CDC73
1	193598524	rs17304392	0.000663252	CDC73
1	196426841	rs10801537	0.000770163	KCNT2
1	196427811	rs11807331	0.000773178	KCNT2
1	196428769	rs61820915	0.000751591	KCNT2
1	196433870	rs10922071	0.000661839	KCNT2
1	196440168	rs10801539	0.000699912	KCNT2
1	196457375	rs72732257	0.000601925	KCNT2
1	196464113	rs72732259	0.000699426	KCNT2
1	196464754	rs12065463	0.000725222	KCNT2
1	196477674	rs12029494	0.000776653	KCNT2
1	196502836	rs12043743	0.000344287	KCNT2
1	196513694	rs10922082	0.000861538	KCNT2
1	196525314	rs10922084	0.000789843	KCNT2
1	196565291	rs61819890	0.000930962	KCNT2
1	196570706	rs10754196	0.000668394	KCNT2
1	196573505	rs10754198	0.000898094	KCNT2
1	198968641	rs142095271	0.000951354	PTPRC
1	203675305	rs114296347	0.000219992	ATP2B4
1	204082938	rs2037679	0.000786011	SOX13
1	204089246	rs10900549	0.000204517	SOX13
1	204943947	rs2246662	0.000927252	NFASC
1	204943991	rs2246661	0.000849181	NFASC
1	204968191	rs77393839	0.000786303	NFASC
1	205051881	rs10900445	0.000279154	TMEM81
1	205056301	rs11240353	0.000360765	RBBP5
1	205069404	rs11240356	0.000203185	RBBP5
1	205070522	rs11240357	0.000567088	RBBP5
1	205072317	rs10900447	0.000563364	RBBP5
1	205078167	rs11240359	0.000192197	RBBP5
1	205091105	rs12033568	0.000791572	RBBP5
1	205093253	rs12760818	0.000276555	RBBP5
1	205094451	rs4950985	0.000741169	RBBP5
1	205097860	rs11583518	0.000302676	RBBP5
1	205098043	rs11587428	0.000299419	RBBP5
1	205100242	rs12756757	0.000299954	RBBP5
1	205103023	rs11240363	0.000310907	DSTYK
1	205109082	rs12751493	0.000911786	DSTYK
1	205113595	rs12037322	0.00085993	DSTYK
1	205113596	rs12040428	0.000859307	DSTYK
1	205119981	rs3851295	0.000378583	DSTYK
1	205123061	rs10900454	0.000967963	DSTYK
1	205133876	rs12410216	0.000618884	DSTYK
1	205134284	rs12124449	0.000194661	DSTYK
1	205149590	rs10900460	8.49024e-05	DSTYK
1	205170763	rs12040263	0.000149343	DSTYK
1	205184731	rs12133884	0.000133459	DSTYK
1	205186873	rs12139295	0.000133603	DSTYK
1	205187218	rs7549436	0.000468031	DSTYK
1	205193001	rs12028380	0.00013925	TMCC2
1	205195114	rs11589279	0.000143514	TMCC2
1	205195231	rs11578022	0.000474157	TMCC2
1	205195831	rs7513642	0.000130425	TMCC2
1	205257338	rs1562866	0.000954554	TMCC2
1	205578980	rs116507898	0.000890244	ELK4
1	205581853	rs11240540	0.000708024	ELK4
1	205582167	rs115625671	0.000885951	ELK4
1	205582916	rs77636349	0.000839221	ELK4
1	205584150	rs114565068	0.000644666	ELK4
1	205584660	rs79614693	0.000839221	ELK4
1	205595153	rs140566664	0.000715584	ELK4
1	205595434	rs115340720	0.000715584	ELK4
1	205595817	rs78275044	0.000729308	ELK4
1	205598674	rs147131526	0.000726861	ELK4
1	205598735	rs142923181	0.0009667	ELK4
1	207205646	rs12123967	0.000993598	C1orf116
1	208485874	rs6702300	0.00092959	PLXNA2
1	211071642	rs17017025	0.000503847	KCNH1
1	211072181	rs17017026	0.000833174	KCNH1
1	211077146	rs17017030	0.000480181	KCNH1
1	211077299	rs17017032	0.000482299	KCNH1
1	211077812	rs56054671	0.000431813	KCNH1
1	212108945	rs7547097	0.00074633	INTS7
1	212169492	rs7534064	0.000931914	INTS7
1	214865583	rs335562	0.00079638	CENPF
1	214866983	rs335564	0.000807862	CENPF
1	214868909	rs335565	0.000858751	CENPF
1	214872727	rs335570	0.000810003	CENPF
1	214874184	rs1397625	0.000907232	CENPF
1	214874274	rs335573	0.000914394	CENPF
1	214874482	rs6662756	0.000921289	CENPF
1	214874967	rs335577	0.000850185	CENPF
1	214875019	rs420942	0.000854243	CENPF
1	214875024	rs377272	0.000732659	CENPF
1	214883726	rs335581	0.00088367	CENPF
1	214884180	rs335582	0.000892927	CENPF
1	214886393	rs335552	0.000770547	CENPF
1	214891087	rs335556	0.00087268	CENPF
1	214894607	rs335558	0.000873384	CENPF
1	214898233	rs335541	0.00086451	CENPF
1	214901944	rs335536	0.000764741	CENPF
1	214909145	rs335529	0.000635659	CENPF
1	214911172	rs1779662	0.000746829	CENPF
1	214912227	rs1779663	0.000685494	CENPF
1	216876475	rs2820882	0.000726263	ESRRG
1	216876843	rs17043436	0.000702206	ESRRG
1	216876964	rs78851238	0.000690208	ESRRG
1	216877312	rs2813666	0.000706796	ESRRG
1	216877492	rs2066108	0.000689064	ESRRG
1	216877646	rs2813670	0.000674215	ESRRG
1	216878297	rs2789722	0.000948378	ESRRG
1	216878845	rs17043466	0.000712574	ESRRG
1	216949936	rs6658214	0.000832469	ESRRG
1	217004374	rs35324376	0.000405572	ESRRG
1	218438149	rs35231305	0.00092598	RRP15
1	218439096	rs7517241	0.000817015	RRP15
1	218439928	rs1338445	0.000865905	RRP15
1	218444091	rs12028427	0.000815095	RRP15
1	220626267	rs114284740	0.000909558	MARK1
1	222600578	rs115013458	0.000150415	HHIPL2
1	222623948	rs4846751	0.000980187	HHIPL2
1	222798840	rs186015966	0.000296826	MIA3
1	222801661	rs142088763	0.000375586	MIA3
1	226197567	rs150121405	0.000822073	SDE2
1	232121135	rs821662	0.000693043	DISC1
1	232121222	rs821663	0.000856114	DISC1
1	232121922	rs821664	0.000995539	DISC1
1	232125608	rs821649	0.000770396	DISC1
1	232127128	rs2806468	0.000812295	DISC1
1	232127354	rs821654	0.000801958	DISC1
1	232128261	rs821655	0.000836578	DISC1
1	232148135	rs821631	0.00065361	DISC1
1	232148793	rs821632	0.000659552	DISC1
1	232151908	rs821647	0.000946952	DISC1
1	232763230	rs4649394	0.000843438	SIPA1L2
1	232765527	rs75050044	0.000533393	SIPA1L2
1	232765705	rs143687610	0.000478857	SIPA1L2
1	232767485	rs60274006	0.000524921	SIPA1L2
1	232770838	rs56755717	0.000524719	SIPA1L2
1	232774180	rs12405218	0.000172259	SIPA1L2
1	232774495	rs78960529	0.000214699	SIPA1L2
1	232776144	rs12563867	0.000214699	SIPA1L2
1	232778001	rs12565544	0.000187475	SIPA1L2
1	232778935	rs75115061	0.000189375	SIPA1L2
1	232781287	rs12407595	0.000233504	SIPA1L2
1	232784000	rs12408594	0.000228614	SIPA1L2
1	232784056	rs12408604	0.000232462	SIPA1L2
1	232787053	rs12565419	0.000258071	SIPA1L2
1	232787626	rs12406103	0.000266259	SIPA1L2
1	232790469	rs1855552	0.000276696	SIPA1L2
1	232790926	rs16857835	0.000295394	SIPA1L2
1	232792434	rs16841657	0.00029628	SIPA1L2
1	232792577	rs16857837	0.00029628	SIPA1L2
1	232792603	rs16857839	0.00029628	SIPA1L2
1	232793013	rs16857841	0.000286361	SIPA1L2
1	232793575	rs57830029	0.000295394	SIPA1L2
1	232795581	rs79213865	0.000286361	SIPA1L2
1	232795734	rs72475016	0.000286361	SIPA1L2
1	232797191	rs80125062	0.000286361	SIPA1L2
1	232800101	rs74230931	0.000284018	SIPA1L2
1	232801238	rs78231697	0.000304502	SIPA1L2
1	232801901	rs4649279	0.000930224	SIPA1L2
1	232803152	rs60269174	0.000868021	SIPA1L2
1	232803899	rs1831973	0.000872427	SIPA1L2
1	232805257	rs16857907	0.000993853	SIPA1L2
1	233735058	rs17813002	0.000156867	KCNK1
1	233735468	rs1773950	0.000149598	KCNK1
1	233736168	rs2884279	0.000128531	KCNK1
1	233743429	rs6664997	0.000245457	KCNK1
1	238664492	rs59083989	0.000910123	MTRNR2L11
1	238666679	rs12041795	0.000936149	MTRNR2L11
1	238667864	rs12035701	0.000824085	MTRNR2L11
1	238685207	rs11807567	0.000847259	MTRNR2L11
1	239131462	rs7545286	0.000636963	CHRM3
1	239922125	rs76331691	0.000563418	CHRM3
1	240188949	rs12075516	0.00094664	FMN2
1	240194958	rs12742786	0.000945876	FMN2
1	240194995	rs34752899	0.000945876	FMN2
1	240201249	rs71646810	0.000867628	FMN2
1	240206827	rs12096705	0.000903303	FMN2
1	241850498	rs6429292	0.000786505	WDR64
1	241851745	rs12133073	0.000949713	WDR64
1	241853330	rs7543214	0.000834354	WDR64
1	243079435	rs12566301	0.000869199	CEP170
1	245122117	rs77480731	0.00033077	EFCAB2
1	248428638	rs11204620	0.000932613	OR2T33
1	248440362	rs10888339	0.000697768	OR2T33
1	248463128	rs12723512	0.000565084	OR2T12
1	248470762	rs12749362	0.000820283	OR2T12
1	248472593	rs7519867	0.000783632	OR2T12
1	248483574	rs11204634	0.000477191	OR2M7
1	248487300	rs4916129	0.000522178	OR2M7
1	248489980	rs4559542	0.000563763	OR2M7
1	248496237	rs10788783	0.000273608	OR2M7
1	248497026	rs4415607	0.00025068	OR2M7
1	248497419	rs11204639	0.000249433	OR2M7
1	248497750	rs4589144	0.000244875	OR2M7
1	248498088	rs4477316	0.000258534	OR2M7
1	248498159	rs4297336	0.000527039	OR2M7
1	248498712	rs6677282	0.000251823	OR2M7
1	248499076	rs10888367	0.00025801	OR2M7
1	248499155	rs10888368	0.000885538	OR2M7
1	248499555	rs11204641	0.000273613	OR2M7
1	248499588	rs11204642	0.000272066	OR2M7
1	248499748	rs10888371	0.000251823	OR2M7
1	248499952	rs10749656	0.000294609	OR2M7
1	248499978	rs6680993	0.000283296	OR14C36
1	248500247	rs6665424	0.000277327	OR14C36
1	248500454	rs6657694	0.000269998	OR14C36
1	248500690	rs6665904	0.000228468	OR14C36
1	248500701	rs28818253	0.000433049	OR14C36
1	248501655	rs28858103	0.000525625	OR14C36
1	248503138	rs6667849	0.000965802	OR14C36
1	248504130	rs28790302	0.000962941	OR14C36
1	248504936	rs28769991	0.000872492	OR14C36
1	248512637	rs2039824	0.000931482	OR14C36
1	248512749	rs28377739	0.000934366	OR14C36
1	248512767	rs28545014	0.000937177	OR14C36
1	248513023	rs28607995	0.000859557	OR14C36
1	248513088	rs28481429	0.000893299	OR14C36
1	248513191	rs28657383	0.000916894	OR14C36
1	248513318	rs28609049	0.000853538	OR14C36
1	248513400	rs28631494	0.000821132	OR14C36
1	248513650	rs28680702	0.000809699	OR14C36
1	248513762	rs28712553	0.000802606	OR14C36
1	248514245	rs28539363	0.000782264	OR14C36
1	248514248	rs28693517	0.000723368	OR14C36
1	248514270	rs28589611	0.000622054	OR14C36
1	248514350	rs3949391	0.000834253	OR14C36
1	248514389	rs4354569	0.00082893	OR14C36
1	248514609	rs1538710	0.000914237	OR14C36
1	248514674	rs1538709	0.000100745	OR14C36
1	248515019	rs1934542	0.000106381	OR14C36
1	248515194	rs1934541	0.000105532	OR14C36
1	248515606	rs28525318	9.90925e-05	OR14C36
1	248515694	rs4366353	0.000121273	OR14C36
1	248515847	rs34389617	0.000103147	OR14C36
1	248515888	rs28708457	0.000103019	OR14C36
1	248515909	rs28583925	0.000116005	OR14C36
1	248516114	rs28582047	9.00056e-05	OR14C36
1	248516152	rs28590551	9.2369e-05	OR14C36
1	248516720	rs35274032	0.00010161	OR14C36
1	248517375	rs6688371	8.69105e-05	OR14C36
1	248517484	rs6702777	9.32915e-05	OR14C36
1	248517585	rs6698060	9.04019e-05	OR14C36
1	248517690	rs6688663	9.3044e-05	OR14C36
1	248519280	rs7516127	0.000112953	OR2T4
1	248519532	rs1538701	6.43887e-05	OR2T4
1	248520025	rs3927687	8.87688e-05	OR2T4
1	248520062	rs35489390	7.20904e-05	OR2T4
1	248520201	rs28701914	6.54379e-05	OR2T4
1	248521291	rs946762	0.000272533	OR2T4
1	248521534	rs884544	0.0002813	OR2T4
1	248521935	rs946763	0.000603689	OR2T4
1	248522139	rs946765	0.000590593	OR2T4
1	248522276	rs2153388	0.000597681	OR2T4
1	248522636	rs946766	0.000633423	OR2T4
1	248522680	rs946767	0.000581928	OR2T4
1	248523159	rs6143729	0.000585851	OR2T4
1	248523223	rs1556967	0.000587402	OR2T4
1	248523581	rs1538705	0.000556856	OR2T4
1	248523860	rs7515376	0.000354421	OR2T4
1	248523861	rs7544362	0.000357621	OR2T4
1	248524040	rs28547518	0.00049345	OR2T4
1	248524262	rs1544175	0.000435002	OR2T4
1	248524648	rs1544176	0.00037442	OR2T4
1	248526604	rs28408294	0.000362134	OR2T4
1	248527044	rs28545558	0.000363441	OR2T4
1	248527314	rs7520424	0.000441995	OR2T4
1	248529859	rs6587457	0.000231642	OR2T4
1	248530391	rs6696565	0.000219749	OR2T4
1	248530598	rs28627313	0.000219199	OR2T4
1	248533836	rs7523228	0.000218827	OR2T6
1	248535263	rs6587460	0.000224329	OR2T6
1	248540684	rs6678999	0.000199063	OR2T6
1	248545364	rs28496519	0.000121005	OR2T6
1	248545655	rs28683073	0.000108237	OR2T6
1	248545772	rs28729893	9.21373e-05	OR2T6
1	248548750	rs28555620	0.000181203	OR2T6
1	248548787	rs28514998	0.000171649	OR2T6
1	248548826	rs28738670	0.000164197	OR2T6
1	248548974	rs7513570	0.000122149	OR2T6
1	248553940	rs1339987	0.000166528	OR2T6
1	248554054	rs1339986	0.000266918	OR2T6
1	248560569	rs28893010	0.000293726	OR2T6
1	248564257	rs28534600	0.000281141	OR2T1
1	248566323	rs28523425	0.000131274	OR2T1
1	248566967	rs28523915	0.000201535	OR2T1
1	248567383	rs28661952	0.000286511	OR2T1
1	248568634	rs4592280	0.000229489	OR2T1
1	248569282	rs28667896	0.000203602	OR2T1
1	248569369	rs28599722	0.000413413	OR2T1
1	248570664	rs28376879	0.00063737	OR2T1
1	248571227	rs28687288	0.000679435	OR2T1
1	248573228	rs72766999	0.000396344	OR2T1
1	248575888	rs1934553	0.000279081	OR2T1
1	248577502	rs6680959	0.000295311	OR2T1
1	248586581	rs7537777	0.000280638	OR2T1
1	248592643	rs28720023	0.000279759	OR2T2
1	248621405	rs11488140	0.000366332	OR2T2
1	248626215	rs6699774	0.000972449	OR2T2
1	248628177	rs9726124	0.000558196	OR2T3
1	248628187	rs28795971	0.000961429	OR2T3
1	248642256	rs4916092	0.000928771	OR2T3
2	1703981	rs530595677	0.000829079	PXDN
2	1703982	rs190992196	0.000757146	PXDN
2	1790931	rs9750869	0.000185372	MYT1L
2	1791872	rs75009187	0.000171541	MYT1L
2	1796504	rs10168959	0.000293407	MYT1L
2	1802922	rs7563788	0.000444065	MYT1L
2	1803736	rs7573917	0.000561405	MYT1L
2	1812792	rs76779761	0.000427299	MYT1L
2	1832619	rs76179743	0.000800601	MYT1L
2	1849874	rs115452996	0.000297029	MYT1L
2	1854127	rs73184868	0.000973342	MYT1L
2	1855118	rs116726256	0.00030639	MYT1L
2	1861501	rs10179681	0.000358398	MYT1L
2	2375083	rs57581505	0.000258307	MYT1L
2	2376779	rs9751615	0.00021265	MYT1L
2	2378625	rs12616118	0.000258678	MYT1L
2	2380159	rs78669993	0.000127564	MYT1L
2	2381974	rs17039631	0.000181429	MYT1L
2	2382409	rs79951526	0.000179907	MYT1L
2	2384258	rs60899696	0.000221704	MYT1L
2	2386592	rs112041593	0.000100917	MYT1L
2	2391330	rs77370952	0.000252181	MYT1L
2	2392679	rs79262334	0.000167124	MYT1L
2	2393531	rs79131398	0.000160246	MYT1L
2	2394512	rs77006027	0.000159648	MYT1L
2	2395638	rs4142703	0.000161935	MYT1L
2	2395896	rs4142704	0.000161212	MYT1L
2	2396203	rs6729986	0.000167384	MYT1L
2	2396420	rs17039643	0.000316112	MYT1L
2	2396608	rs59591395	0.000158255	MYT1L
2	3301913	rs145935504	0.000932552	EIPR1
2	3305086	rs114605423	0.000715262	EIPR1
2	6484088	rs16865041	0.000934191	CMPK2
2	7155164	rs114805282	0.000975982	RNF144A
2	9447160	rs72775213	0.0007403	ASAP2
2	11081655	rs71439036	0.000356659	KCNF1
2	11083534	rs34889403	0.000480388	KCNF1
2	11950714	rs115074054	0.000293985	LPIN1
2	11953298	rs75120308	0.000109165	LPIN1
2	11974582	rs115675927	3.66351e-05	LPIN1
2	12325112	rs12472842	0.000135164	LPIN1
2	12381410	rs71446452	0.000626276	LPIN1
2	12416162	rs6734819	0.000230209	TRIB2
2	12456884	rs10929801	0.000101427	TRIB2
2	12754297	rs1474166	0.000228322	TRIB2
2	13141458	rs16859620	0.000737688	TRIB2
2	18391899	rs146630209	0.000680078	KCNS3
2	18468575	rs75154593	0.000812014	KCNS3
2	18486802	rs10205974	0.000971537	KCNS3
2	19012808	rs4240224	0.000995241	NT5C1B
2	19707855	rs824523	0.000667587	OSR1
2	19708692	rs10176996	0.000966129	OSR1
2	19708876	rs1718651	0.000446817	OSR1
2	19709049	rs10202552	0.000941419	OSR1
2	19710770	rs1649372	0.000442857	OSR1
2	19710771	rs7603740	0.000780687	OSR1
2	19711707	rs1851407	0.000399329	OSR1
2	19716859	rs824502	0.000467971	OSR1
2	19719060	rs55881012	0.000854204	OSR1
2	19723238	rs55779904	0.000847496	OSR1
2	19728861	rs62126632	0.000759826	OSR1
2	19729795	rs17759661	0.000901357	OSR1
2	19730376	rs824506	0.000504416	OSR1
2	19731328	rs824505	0.000568413	OSR1
2	19737396	rs2557932	0.000634415	OSR1
2	20738648	rs73916853	0.000732362	HS1BP3
2	21120265	rs113780557	0.000881905	LDAH
2	22197552	rs72795966	0.000638799	TDRD15
2	23536135	rs7587361	0.000454583	KLHL29
2	24925731	rs55781300	0.000662554	NCOA1
2	26921863	rs115939675	0.000994574	KCNK3
2	29815737	rs34328925	0.000871385	ALK
2	29860787	rs189887588	0.000972051	ALK
2	31850429	rs189506910	0.000723114	SRD5A2
2	32659486	rs76713301	0.000713173	BIRC6
2	32837944	rs116188734	0.000702175	BIRC6
2	32840094	rs147711557	0.000676136	BIRC6
2	33014794	rs143737528	0.000220083	TTC27
2	33024568	rs116640061	0.000805357	TTC27
2	35115663	rs1545168	0.000686798	FAM98A
2	35222785	rs13003195	0.000936852	CRIM1
2	35692235	rs116486761	0.000401553	CRIM1
2	35693988	rs77246470	0.000396952	CRIM1
2	35710553	rs79819819	0.000315647	CRIM1
2	35770325	rs79718871	0.000268886	CRIM1
2	35794363	rs116831479	0.000244806	CRIM1
2	35817759	rs116111064	0.000222004	CRIM1
2	35837302	rs74948674	0.000627659	CRIM1
2	35849790	rs79917271	0.000230406	CRIM1
2	35851646	rs6705172	0.000864806	CRIM1
2	37013031	rs74384257	0.000855227	VIT
2	37013786	rs79195569	0.000752751	VIT
2	40405196	rs11686356	0.000502014	SLC8A1
2	40489605	rs381797	0.000277168	SLC8A1
2	40490232	rs62150784	0.000321677	SLC8A1
2	40495787	rs35417255	0.000319495	SLC8A1
2	40749546	rs72800304	0.000111801	SLC8A1
2	40910374	rs114845433	0.000387818	SLC8A1
2	41167844	rs75250610	0.000104365	SLC8A1
2	42306198	rs2719139	0.000669149	PKDCC
2	45655720	rs13025564	0.000604757	SRBD1
2	45758625	rs6726227	0.000715323	SRBD1
2	46018799	rs114297960	0.000658647	PRKCE
2	48126594	rs11681798	0.000400214	FBXO11
2	52551249	rs115352379	5.50173e-05	NRXN1
2	52577060	rs145863315	0.000922099	NRXN1
2	52711818	rs1526686	0.000337352	ASB3
2	53224896	rs114650778	0.000190544	ASB3
2	53226371	rs79084822	0.000110535	ASB3
2	53674325	rs6718796	0.00099915	ASB3
2	53675002	rs6748128	0.00097352	ASB3
2	53675025	rs6748135	0.00097357	ASB3
2	53675165	rs60013509	0.000867786	ASB3
2	53675392	rs11674306	0.00086739	ASB3
2	53675687	rs11680345	0.000796378	ASB3
2	53678333	rs13010410	0.000923277	ASB3
2	53678598	rs12987161	0.000917851	ASB3
2	53679529	rs882249	0.000955855	ASB3
2	53679728	rs1521928	0.000875212	ASB3
2	53679752	rs1521927	0.000659892	ASB3
2	53679837	rs7576429	0.000705175	ASB3
2	53679903	rs7588880	0.00074011	ASB3
2	53680034	rs1521925	0.000674575	ASB3
2	53680311	rs1521924	0.000601931	ASB3
2	53681053	rs995151	0.000557709	ASB3
2	53681232	rs13030553	0.000564994	ASB3
2	53681665	rs60179496	0.00053101	ASB3
2	53681714	rs6747348	0.00053986	ASB3
2	53681791	rs12470776	0.000543595	ASB3
2	53682107	rs4672432	0.000696082	ASB3
2	53682501	rs4672433	0.000553878	ASB3
2	53682835	rs4672434	0.000484475	ASB3
2	53682848	rs4672435	0.000948546	ASB3
2	53811681	rs12612519	0.000142928	ASB3
2	53933325	rs112991997	2.23542e-05	ASB3
2	53952462	rs376874342	2.75169e-05	ASB3
2	53964004	rs114675859	2.81025e-05	ASB3
2	53983962	rs115449885	0.000184603	ASB3
2	54030395	rs112679447	0.000204961	ASB3
2	54185797	rs113061790	8.23699e-05	PSME4
2	54203129	rs115966727	7.53408e-05	ACYP2
2	54224136	rs112901563	5.94191e-05	ACYP2
2	54228898	rs114327840	7.27131e-05	ACYP2
2	54369718	rs116378729	0.000158307	ACYP2
2	58445062	rs76540117	0.000949594	FANCL
2	58446080	rs6717332	0.000531471	FANCL
2	61981707	rs1186850	0.000990253	FAM161A
2	61982248	rs1186852	0.000983256	FAM161A
2	61982593	rs1186854	0.000913769	FAM161A
2	61982614	rs1186855	0.000923131	FAM161A
2	61983262	rs1186856	0.000961829	FAM161A
2	61984347	rs2518922	0.000997628	FAM161A
2	61987646	rs1186862	0.000918204	FAM161A
2	61991238	rs1186868	0.000950882	FAM161A
2	61993865	rs1186874	0.000905765	FAM161A
2	61996708	rs1186881	0.000955681	FAM161A
2	61997313	rs1186882	0.00095655	FAM161A
2	61998281	rs1186884	0.000962156	FAM161A
2	61998389	rs1186885	0.00095655	FAM161A
2	61998499	rs1186886	0.000947249	FAM161A
2	62001024	rs1186888	0.000939222	FAM161A
2	62013245	rs68108175	0.000998291	FAM161A
2	62016584	rs13011620	0.000822547	FAM161A
2	62016797	rs6749694	0.000802814	FAM161A
2	62016848	rs6749519	0.000799923	FAM161A
2	62019471	rs6761536	0.000848786	FAM161A
2	62020086	rs35384640	0.000864686	FAM161A
2	64703790	rs114309639	0.000759802	LGALSL
2	64787267	rs17751539	0.000295338	AFTPH
2	64800946	rs10184677	0.000214115	AFTPH
2	65036516	rs11126021	0.000621785	SERTAD2
2	65654209	rs55773648	0.000723098	SPRED2
2	65656969	rs7569084	0.00086895	SPRED2
2	67976749	rs6546329	0.000627779	C1D
2	70311653	rs72841120	0.000955283	PCBP1
2	70611626	rs72842522	0.000790093	TGFA
2	73744846	rs111541022	0.000574703	ALMS1
2	77075565	rs181252914	0.000592722	LRRTM4
2	77487258	rs76099858	0.000445385	LRRTM4
2	79379089	rs114404514	0.000928938	REG3A
2	79388587	rs7588571	0.000385909	REG3A
2	79391881	rs11884052	0.000402259	REG3A
2	79393979	rs6547223	0.000435088	REG3A
2	79395157	rs62160283	0.000494826	REG3A
2	79396322	rs11696045	0.000769984	REG3A
2	79399034	rs1000790	0.000902474	REG3A
2	79399569	rs11126699	0.000562848	REG3A
2	79442196	rs188370706	0.000230849	CTNNA2
2	80200044	rs629451	0.000633035	CTNNA2
2	80449350	rs80102863	0.000376279	CTNNA2
2	83597987	rs79203664	0.000585214	SUCLG1
2	83598242	rs116216055	0.000975506	SUCLG1
2	83598362	rs114742746	0.00091932	SUCLG1
2	83598443	rs116608743	0.000949277	SUCLG1
2	83598444	rs114113150	0.000960719	SUCLG1
2	83598532	rs114753901	0.000680441	SUCLG1
2	83599282	rs114045847	0.000903313	SUCLG1
2	83599431	rs116439815	0.000944052	SUCLG1
2	83600076	rs74468017	0.000943329	SUCLG1
2	83604301	rs77338978	0.000734356	SUCLG1
2	85630012	rs146668566	0.00036934	CAPG
2	103940315	rs75679026	0.000979436	TMEM182
2	105470243	rs148506022	0.00043838	POU3F3
2	107961664	rs34097298	0.00095535	ST6GAL2
2	107962440	rs6709735	0.000905622	ST6GAL2
2	107962976	rs13001024	0.000924817	ST6GAL2
2	107965191	rs7349312	0.000913154	ST6GAL2
2	107967299	rs34489210	0.000995399	ST6GAL2
2	107968822	rs67983473	0.000974449	ST6GAL2
2	107969410	rs7581521	0.000966305	ST6GAL2
2	107970237	rs4321362	0.000936405	ST6GAL2
2	107973499	rs7582564	0.000736805	RGPD4
2	107975072	rs17230424	0.000782687	RGPD4
2	107975354	rs11123659	0.000785506	RGPD4
2	107976543	rs34399721	0.000792975	RGPD4
2	107982974	rs1820310	0.000720351	RGPD4
2	107985712	rs12996309	0.000650622	RGPD4
2	107986255	rs13028134	0.000723918	RGPD4
2	107991402	rs55933806	0.000808023	RGPD4
2	107995515	rs1424778	0.000768308	RGPD4
2	107998877	rs11892282	0.000893659	RGPD4
2	108005561	rs35885705	0.000798559	RGPD4
2	108023002	rs77507863	0.000625521	RGPD4
2	109830103	rs752272	0.000870298	SH3RF3
2	109832709	rs13421000	0.000872955	SH3RF3
2	109839343	rs4676265	0.000788	SH3RF3
2	115432336	rs10200626	2.70334e-05	DPP10
2	115432888	rs7588610	0.000202326	DPP10
2	115434457	rs10196803	2.7492e-06	DPP10
2	115437567	rs75248866	2.93107e-05	DPP10
2	115437568	rs76003162	3.01592e-05	DPP10
2	115438198	rs2060522	3.14664e-05	DPP10
2	115438626	rs79022354	3.25624e-05	DPP10
2	115439689	rs76509890	2.88395e-05	DPP10
2	115440460	rs13425488	3.0945e-05	DPP10
2	115442417	rs116283226	0.000182598	DPP10
2	115443075	rs13430153	0.000188289	DPP10
2	115443433	rs80281464	2.54613e-05	DPP10
2	115447280	rs115082204	0.000179882	DPP10
2	115448176	rs115431372	0.000178423	DPP10
2	115448462	rs115109004	2.87626e-05	DPP10
2	115448522	rs143998061	2.53824e-05	DPP10
2	115449985	rs13413209	3.69111e-05	DPP10
2	115450041	rs151015127	2.76172e-05	DPP10
2	115450772	rs115836865	3.13298e-05	DPP10
2	115451388	rs115862419	3.21206e-05	DPP10
2	115453185	rs13032740	0.000179122	DPP10
2	115453766	rs1836759	0.000324523	DPP10
2	115455744	rs116118394	0.000158729	DPP10
2	115456013	rs116367556	3.01647e-05	DPP10
2	115456530	rs77265795	2.68721e-05	DPP10
2	115456993	rs115684791	0.000163906	DPP10
2	115461633	rs79891061	2.94167e-05	DPP10
2	115462834	rs17784443	2.42019e-05	DPP10
2	115464305	rs77096026	3.74731e-05	DPP10
2	115464662	rs72955668	0.000482722	DPP10
2	115464933	rs74789433	4.01666e-05	DPP10
2	115468997	rs146843750	6.84187e-05	DPP10
2	115470887	rs13022000	0.000368592	DPP10
2	115472604	rs7605779	0.000249753	DPP10
2	115473293	rs10211349	0.000416477	DPP10
2	115474834	rs77244647	0.000367858	DPP10
2	115475785	rs77020954	8.35117e-05	DPP10
2	115477849	rs13405672	0.000120649	DPP10
2	115480169	rs150938615	0.000103798	DPP10
2	115482733	rs78077931	9.96197e-05	DPP10
2	115487200	rs80035865	8.81353e-05	DPP10
2	115487457	rs17728568	8.5015e-05	DPP10
2	115488314	rs10194063	0.000236034	DPP10
2	115491015	rs17043456	0.000293869	DPP10
2	115492013	rs13428370	0.000206637	DPP10
2	115492983	rs13392377	0.00015035	DPP10
2	115496474	rs77300751	0.000127119	DPP10
2	115507312	rs6710380	0.000224778	DPP10
2	115510698	rs13386918	0.000181148	DPP10
2	115513483	rs75348297	8.65689e-05	DPP10
2	115514538	rs17785744	0.000137005	DPP10
2	115514550	rs10211528	0.000680515	DPP10
2	115516080	rs10203323	0.000472777	DPP10
2	115518012	rs72830390	0.000114469	DPP10
2	124593167	rs143444210	0.000152143	CNTNAP5
2	124698100	rs115786037	0.000269158	CNTNAP5
2	124824066	rs138998615	0.00099914	CNTNAP5
2	130165398	rs114990613	0.000743199	RAB6C
2	140008449	rs72887777	0.000776395	NXPH2
2	140010595	rs12691984	0.000956026	NXPH2
2	140011235	rs9287510	0.000935107	NXPH2
2	140017418	rs2165052	0.000993403	NXPH2
2	140018024	rs6738715	0.000989631	NXPH2
2	140024957	rs1371114	0.000968693	NXPH2
2	140026039	rs12996535	0.000687922	NXPH2
2	140033298	rs66554993	0.000770498	NXPH2
2	140035055	rs13005289	0.000770498	NXPH2
2	140035545	rs16841999	0.000669108	NXPH2
2	142973532	rs113324786	0.000921033	LRP1B
2	143416092	rs17796043	0.000500645	KYNU
2	146135036	rs62167242	0.000600853	ZEB2
2	146434810	rs80297339	0.000444617	ZEB2
2	146510724	rs34088574	0.000303228	ZEB2
2	146556096	rs4591296	0.000116951	ZEB2
2	147046592	rs6746679	0.000780939	ACVR2A
2	147056277	rs11674586	0.00072772	ACVR2A
2	147064875	rs62168421	0.000966579	ACVR2A
2	147065028	rs62168422	0.000728231	ACVR2A
2	147068138	rs62168423	0.000694711	ACVR2A
2	147076910	rs6733867	0.000777291	ACVR2A
2	148448836	rs78254495	0.000292382	ACVR2A
2	150177333	rs151310682	0.000929319	LYPD6
2	154455987	rs78412615	0.000945	RPRM
2	159001066	rs6709446	0.000218912	UPP2
2	162858323	rs759717	0.000734382	DPP4
2	162880383	rs13409045	0.000720835	DPP4
2	162885889	rs4664443	0.00085545	DPP4
2	162887741	rs7573951	0.000601492	DPP4
2	162900764	rs11900409	0.000770906	DPP4
2	164444356	rs77559470	0.000360856	FIGN
2	164444419	rs75483173	0.000446204	FIGN
2	164445099	rs59482537	0.000476463	FIGN
2	164445182	rs16848671	0.000503047	FIGN
2	164446492	rs57546542	0.000534161	FIGN
2	164447355	rs77826516	0.000560792	FIGN
2	164447403	rs10185395	0.000271697	FIGN
2	164448331	rs4667697	0.000202201	FIGN
2	164448385	rs10200995	0.000738661	FIGN
2	164449314	rs12622270	0.000186758	FIGN
2	164453389	rs11904552	0.00032757	FIGN
2	164456598	rs10200074	0.000627069	FIGN
2	164457461	rs1561606	0.000486149	FIGN
2	164458540	rs1978906	0.000682144	FIGN
2	164460947	rs7572130	0.000708655	FIGN
2	164463486	rs59950510	0.000630801	FIGN
2	164464056	rs7583527	8.45088e-05	FIGN
2	164469186	rs12692701	0.000559289	FIGN
2	164473753	rs12692702	0.000697812	FIGN
2	164477851	rs7589522	8.20716e-06	FIGN
2	165133600	rs4001103	0.000113542	GRB14
2	167011176	rs4630783	0.000846079	SCN1A
2	167178576	rs115812636	0.000472647	SCN9A
2	167925584	rs6747597	0.000174119	XIRP2
2	167925592	rs6719383	0.000181748	XIRP2
2	167992053	rs17616439	0.000988544	XIRP2
2	167998887	rs111546058	0.000938671	XIRP2
2	168187747	rs1600148	0.000669856	B3GALT1
2	168641070	rs2592339	0.000711507	B3GALT1
2	170627288	rs6433146	0.00082897	KLHL23
2	171138898	rs3953397	0.000726278	MYO3B
2	171139168	rs12618128	0.000854495	MYO3B
2	171139494	rs12611789	0.000653143	MYO3B
2	171143415	rs1518724	0.000947768	MYO3B
2	171148264	rs4668233	0.000656033	MYO3B
2	171148459	rs4257364	0.000670749	MYO3B
2	171148616	rs10180981	0.00065166	MYO3B
2	171148994	rs13021992	0.000392766	MYO3B
2	171149104	rs72889458	0.000620604	MYO3B
2	171149151	rs4668235	0.00065765	MYO3B
2	171149262	rs4668236	0.000676807	MYO3B
2	171149337	rs4668237	0.000630385	MYO3B
2	171149350	rs4668238	0.000633586	MYO3B
2	171149366	rs55858345	0.000438511	MYO3B
2	171149581	rs13022725	0.000680949	MYO3B
2	171149594	rs10930417	0.000686635	MYO3B
2	171150703	rs7595726	0.000511531	MYO3B
2	171150725	rs7583404	0.000509982	MYO3B
2	171150741	rs7569361	0.000518846	MYO3B
2	171150875	rs10930418	0.000519641	MYO3B
2	171151191	rs1518733	0.000533869	MYO3B
2	171151351	rs1424655	0.000534299	MYO3B
2	171151846	rs1518732	0.000378382	MYO3B
2	171151866	rs114626478	0.000620929	MYO3B
2	171151974	rs6722997	0.000535831	MYO3B
2	171152546	rs2048991	0.000446838	MYO3B
2	171152585	rs2048988	0.000471326	MYO3B
2	171153100	rs3856429	0.000442985	MYO3B
2	171153103	rs3845738	0.000274874	MYO3B
2	171153192	rs3856430	0.000452392	MYO3B
2	171153256	rs3845739	0.000485392	MYO3B
2	171153300	rs3845740	0.000452605	MYO3B
2	171153750	rs6730856	0.000554838	MYO3B
2	171155623	rs11684112	0.000653551	MYO3B
2	171156557	rs4667632	0.000157895	MYO3B
2	173820543	rs938668	0.000298166	RAPGEF4
2	173824741	rs76820925	0.000142345	RAPGEF4
2	173827431	rs2468389	0.000294897	RAPGEF4
2	173828728	rs2044516	0.000206491	RAPGEF4
2	173831163	rs2676499	0.000280451	RAPGEF4
2	173832848	rs74810233	0.000238545	RAPGEF4
2	173834448	rs6734119	0.000173666	RAPGEF4
2	173843203	rs3769242	0.000843123	RAPGEF4
2	173844096	rs41514546	0.000102536	RAPGEF4
2	173844509	rs56281308	0.000106831	RAPGEF4
2	173844667	rs58097901	0.000104933	RAPGEF4
2	173844678	rs61688627	0.000104933	RAPGEF4
2	173844733	rs57619371	0.000104898	RAPGEF4
2	173845039	rs10497390	0.000109003	RAPGEF4
2	173845191	rs73977748	0.00010863	RAPGEF4
2	173845224	rs73977749	0.000117001	RAPGEF4
2	173845561	rs6707251	0.000102798	RAPGEF4
2	173845596	rs6707359	0.000102798	RAPGEF4
2	173845680	rs4989336	9.64281e-05	RAPGEF4
2	173845690	rs4989335	9.64281e-05	RAPGEF4
2	173845885	rs73977751	9.64281e-05	RAPGEF4
2	173845939	rs41473447	9.56988e-05	RAPGEF4
2	173846059	rs60761259	9.84978e-05	RAPGEF4
2	173846130	rs16861119	9.66996e-05	RAPGEF4
2	173846259	rs55667313	9.53137e-05	RAPGEF4
2	173846319	rs16861121	9.53137e-05	RAPGEF4
2	173846416	rs61542186	9.53137e-05	RAPGEF4
2	173846863	rs11895261	0.000141293	RAPGEF4
2	173846867	rs59492040	0.000138926	RAPGEF4
2	173846878	rs11884510	0.000138724	RAPGEF4
2	173846898	rs11890301	0.00012066	RAPGEF4
2	173847124	rs58634128	0.000116607	RAPGEF4
2	173847138	rs73977753	0.000116607	RAPGEF4
2	173847187	rs73977754	0.000116607	RAPGEF4
2	173847313	rs73977755	0.000115805	RAPGEF4
2	173847412	rs16861122	0.000115805	RAPGEF4
2	173847540	rs41414646	6.13044e-05	RAPGEF4
2	173848033	rs73977757	6.13044e-05	RAPGEF4
2	173848429	rs6719635	0.000115805	RAPGEF4
2	173848712	rs6722709	0.000115805	RAPGEF4
2	173848911	rs6738094	0.000115805	RAPGEF4
2	173849197	rs6738441	0.000115805	RAPGEF4
2	173849999	rs6727383	0.000100881	RAPGEF4
2	173851552	rs138939519	0.000115805	RAPGEF4
2	173854187	rs1986155	0.000118697	RAPGEF4
2	173857074	rs6705188	0.000124308	RAPGEF4
2	173859205	rs56041203	0.000113815	RAPGEF4
2	173859559	rs16861133	0.000113146	RAPGEF4
2	173864711	rs10203896	4.90833e-05	RAPGEF4
2	173869510	rs56333621	0.000119197	RAPGEF4
2	173877266	rs16861161	0.000148217	RAPGEF4
2	173881684	rs6713228	0.000171514	RAPGEF4
2	173883103	rs55815300	7.01032e-05	RAPGEF4
2	173883713	rs11897801	0.000103987	RAPGEF4
2	174266429	rs75496763	0.000296876	CDCA7
2	174306228	rs6433413	0.000975862	CDCA7
2	175571172	rs2600707	0.000753795	WIPF1
2	175922382	rs7583431	0.000635542	ATF2
2	180992576	rs1518434	0.000778972	CWC22
2	180994153	rs7573735	0.000854136	CWC22
2	180995163	rs1518423	0.000900132	CWC22
2	181002168	rs10178913	0.000321948	CWC22
2	181003750	rs13404412	0.000342809	CWC22
2	181003957	rs55683497	0.000343664	CWC22
2	181005133	rs4894160	0.000322243	CWC22
2	181005674	rs982813	0.000310299	CWC22
2	181008960	rs11900518	0.000387536	CWC22
2	181009003	rs11900565	0.000380977	CWC22
2	181014777	rs13020342	0.000285694	CWC22
2	181015789	rs7589542	8.26487e-05	CWC22
2	181016270	rs978863	0.000755452	CWC22
2	181016851	rs11689740	0.000742635	CWC22
2	181019809	rs10208452	9.25873e-05	CWC22
2	181084085	rs13020790	0.000112548	CWC22
2	181084165	rs62182916	0.000787991	CWC22
2	181091838	rs2887175	8.0532e-06	CWC22
2	181101094	rs10185467	8.7019e-06	CWC22
2	181104571	rs10172463	0.000384538	CWC22
2	181115798	rs4438449	0.00013776	CWC22
2	181120196	rs1356585	0.000180533	CWC22
2	181121261	rs144352090	0.000187756	CWC22
2	181126295	rs2368112	0.000224464	CWC22
2	181340048	rs12693240	0.000724636	CWC22
2	181341683	rs6433848	0.000803803	CWC22
2	181345152	rs980181	0.00084935	CWC22
2	181517642	rs1528450	0.000985689	UBE2E3
2	181518364	rs1997288	8.99568e-05	UBE2E3
2	181518728	rs4319898	8.13187e-05	UBE2E3
2	181519434	rs11690655	5.91592e-05	UBE2E3
2	181522783	rs6727573	0.00010002	UBE2E3
2	181522955	rs1528446	0.000104397	UBE2E3
2	181526595	rs2004125	0.000102338	UBE2E3
2	181528597	rs2887185	8.92439e-05	UBE2E3
2	181528663	rs1406256	9.09678e-05	UBE2E3
2	181539474	rs13028571	0.000123712	UBE2E3
2	181541737	rs3856404	0.00010493	UBE2E3
2	181550962	rs1528435	0.000123336	UBE2E3
2	181553332	rs77010742	0.000295749	UBE2E3
2	181561742	rs11677686	0.000432255	UBE2E3
2	181562852	rs1881433	3.00174e-05	UBE2E3
2	181567192	rs12467798	0.000308566	UBE2E3
2	181567556	rs1609303	0.000371344	UBE2E3
2	181568027	rs12615821	0.000292697	UBE2E3
2	181570394	rs67383253	0.000283776	UBE2E3
2	181570507	rs12479357	0.000209084	UBE2E3
2	181642212	rs10930936	0.000402813	UBE2E3
2	183181481	rs74633703	0.000559472	PDE1A
2	183542780	rs72896631	0.000484273	DNAJC10
2	183543531	rs72896637	0.000161538	DNAJC10
2	184236714	rs186757830	0.000619912	NUP35
2	191436316	rs34703964	0.000660586	NEMP2
2	191440122	rs35954637	0.000733258	NEMP2
2	191446430	rs11675051	0.000737536	NEMP2
2	191447696	rs34751744	0.000747252	NEMP2
2	191447865	rs34101385	0.000738592	NEMP2
2	191448249	rs3934784	0.000740142	NEMP2
2	191452733	rs55788736	0.000752481	NEMP2
2	191454448	rs62182892	0.000798262	NEMP2
2	191454472	rs62182893	0.000789054	NEMP2
2	191463714	rs11686226	0.00069696	NAB1
2	191464451	rs34109383	0.00063714	NAB1
2	191469083	rs2159822	0.000740518	NAB1
2	191470074	rs6727054	0.00070353	NAB1
2	191471020	rs13005335	0.000713745	NAB1
2	191471608	rs10931464	0.000686657	NAB1
2	191474684	rs2159821	0.000691785	NAB1
2	191488854	rs10204628	0.000664028	NAB1
2	191494411	rs6434404	0.000791496	NAB1
2	191578172	rs11677484	0.000559894	NAB1
2	193156711	rs34226571	0.000845433	TMEFF2
2	193219171	rs35244560	0.000953162	TMEFF2
2	194485762	rs80168760	0.000822404	TMEFF2
2	199097514	rs72914207	0.000941205	PLCL1
2	199098922	rs72914212	0.000990091	PLCL1
2	199099182	rs76894395	0.000956114	PLCL1
2	202054267	rs115340469	0.000874404	CASP10
2	202523547	rs7602825	0.000769833	MPP4
2	210000504	rs74765766	7.84079e-05	PTH2R
2	210019433	rs966426	0.000497954	MAP2
2	210020340	rs2886335	0.000468258	MAP2
2	210020706	rs4673452	0.000467869	MAP2
2	210022665	rs1439747	0.000487694	MAP2
2	210025481	rs1439745	0.000477037	MAP2
2	210027840	rs6721786	0.00036705	MAP2
2	210033800	rs1898944	0.000337376	MAP2
2	210035738	rs2165170	0.000365541	MAP2
2	210037926	rs6435515	0.000385426	MAP2
2	210041980	rs2119040	0.000294111	MAP2
2	210042205	rs7593854	0.000291821	MAP2
2	210044484	rs10198749	0.000315438	MAP2
2	210044610	rs6753340	0.000340169	MAP2
2	210045748	rs1837432	0.000318605	MAP2
2	210050170	rs2165169	0.000299182	MAP2
2	210051067	rs10932286	0.000317235	MAP2
2	210053122	rs79303399	2.44409e-05	MAP2
2	210054372	rs10179373	0.000297229	MAP2
2	210054957	rs10169782	0.000297229	MAP2
2	210057095	rs2119037	0.000336855	MAP2
2	210059426	rs1439740	0.000317878	MAP2
2	210069871	rs4673453	0.000301758	MAP2
2	210071191	rs7563203	0.000305323	MAP2
2	210071980	rs7607391	0.000300685	MAP2
2	210072062	rs12472582	0.000304313	MAP2
2	210073419	rs7570897	0.000305323	MAP2
2	210076617	rs2218132	0.000244957	MAP2
2	210091644	rs991874	0.000300525	MAP2
2	210092200	rs1946880	0.000289687	MAP2
2	210094384	rs10804174	0.000318928	MAP2
2	210096785	rs10932290	0.000298221	MAP2
2	210099727	rs1900311	0.000300369	MAP2
2	210104474	rs895524	0.000289442	MAP2
2	210105767	rs1979044	0.000291756	MAP2
2	210108831	rs6414174	6.14041e-05	MAP2
2	210110359	rs4602159	0.000321454	MAP2
2	210116960	rs980717	3.28133e-05	MAP2
2	210123761	rs921080	0.000250206	MAP2
2	210128236	rs4640323	0.000249049	MAP2
2	210135655	rs1900324	0.000243738	MAP2
2	210136910	rs116202051	2.06684e-05	MAP2
2	210137702	rs990298	0.000219332	MAP2
2	210139929	rs1823123	0.000242779	MAP2
2	210142729	rs1446612	0.000242687	MAP2
2	210145963	rs2365310	0.00050488	MAP2
2	210149942	rs7569091	0.000182549	MAP2
2	210150314	rs9750081	0.000179087	MAP2
2	210150331	rs145131447	0.000179579	MAP2
2	210164071	rs78037416	0.000173509	MAP2
2	210167293	rs12612270	0.000171503	MAP2
2	210171622	rs113202565	0.000172184	MAP2
2	210172116	rs75811163	0.000168573	MAP2
2	210172493	rs115554451	0.000134111	MAP2
2	210174899	rs76848298	0.000203078	MAP2
2	210178709	rs77549663	0.000194885	MAP2
2	210179482	rs57091157	0.000164391	MAP2
2	210179631	rs79069051	0.000188705	MAP2
2	210181724	rs12622639	0.000189119	MAP2
2	210183970	rs73056336	0.000169083	MAP2
2	210185582	rs78120342	0.000197671	MAP2
2	210186142	rs73056341	0.000203976	MAP2
2	210188208	rs58527022	0.000169454	MAP2
2	210192421	rs59222491	0.0005969	MAP2
2	210193241	rs73056354	0.000651259	MAP2
2	210196402	rs57340402	0.000651771	MAP2
2	210196443	rs6711968	0.000618734	MAP2
2	210200127	rs73056366	0.00069197	MAP2
2	210201538	rs12613165	0.000609533	MAP2
2	210203341	rs77698106	0.000983308	MAP2
2	210206196	rs78089518	0.000898499	MAP2
2	210207492	rs116628625	0.000194655	MAP2
2	210212412	rs112699902	0.000854585	MAP2
2	210230820	rs35424736	0.000195109	MAP2
2	210241321	rs12623783	0.00025125	MAP2
2	210247165	rs13024490	0.000222742	MAP2
2	210252491	rs13023264	0.000207267	MAP2
2	210252695	rs13028173	0.000207267	MAP2
2	210252739	rs13028553	0.000207071	MAP2
2	210263288	rs11889366	0.000970791	MAP2
2	210266130	rs16842884	0.000924098	MAP2
2	210295474	rs9967799	0.000544837	MAP2
2	210323923	rs7580512	2.31804e-06	MAP2
2	210330323	rs12052799	0.000185703	MAP2
2	210330711	rs10737939	0.000185084	MAP2
2	210340417	rs7568354	0.000890333	MAP2
2	210346616	rs2365657	0.000214888	MAP2
2	210347069	rs2123699	0.000230947	MAP2
2	210361893	rs2219085	0.000239515	MAP2
2	210363661	rs2198476	0.000228017	MAP2
2	210363835	rs2198477	0.000228017	MAP2
2	210363880	rs11686346	0.000228017	MAP2
2	210366371	rs2198478	0.0001971	MAP2
2	210371444	rs288065	0.000225119	MAP2
2	210373406	rs288067	0.000195292	MAP2
2	210374052	rs288068	0.000298704	MAP2
2	210375378	rs7574854	0.00029635	MAP2
2	210378788	rs288046	0.000243155	MAP2
2	210379670	rs11890456	5.10361e-05	MAP2
2	210379672	rs11884711	5.10361e-05	MAP2
2	210380186	rs11885022	5.78146e-05	MAP2
2	210380389	rs11895827	5.73644e-05	MAP2
2	210380795	rs12614655	5.85612e-05	MAP2
2	210380820	rs12621170	5.67911e-05	MAP2
2	210381313	rs34951382	5.74602e-05	MAP2
2	210381348	rs13013173	6.74664e-05	MAP2
2	210381477	rs7565225	5.92303e-05	MAP2
2	210381554	rs7604320	5.96362e-05	MAP2
2	210382056	rs1563122	4.26133e-05	MAP2
2	210382060	rs1563123	4.26133e-05	MAP2
2	210382075	rs1563124	4.20057e-05	MAP2
2	210382190	rs1563125	6.28841e-05	MAP2
2	210382435	rs16843019	6.34353e-05	MAP2
2	210382607	rs13025402	0.000845473	MAP2
2	210382709	rs16843022	6.04935e-05	MAP2
2	210382918	rs9917164	6.25835e-05	MAP2
2	210385899	rs2219086	3.60203e-05	MAP2
2	210388698	rs60120123	6.3636e-05	MAP2
2	210390161	rs55703768	5.5773e-05	MAP2
2	210393521	rs12623006	0.000449723	MAP2
2	210396805	rs288089	0.00032156	MAP2
2	210402536	rs288096	0.0004407	MAP2
2	210404224	rs288094	0.000195685	MAP2
2	210408416	rs288071	0.000541431	MAP2
2	210408477	rs288070	0.000541431	MAP2
2	210428268	rs288084	0.000982615	MAP2
2	210437478	rs169636	0.000935606	MAP2
2	210449349	rs6726061	0.000819206	MAP2
2	210457150	rs2048250	0.000739759	MAP2
2	210476185	rs1509465	0.000600903	MAP2
2	210491839	rs2663648	0.000509138	MAP2
2	210498057	rs906831	0.000828878	MAP2
2	210498261	rs9288410	0.00049346	MAP2
2	210504524	rs2663659	0.000354871	MAP2
2	210512882	rs10165558	0.000639894	MAP2
2	210513909	rs10169017	0.000664874	MAP2
2	210514284	rs10193321	0.000662007	MAP2
2	210514717	rs10172200	0.000670185	MAP2
2	210515116	rs10196314	0.000658178	MAP2
2	210515269	rs10196600	0.00064065	MAP2
2	210516071	rs6717554	0.00066532	MAP2
2	210516450	rs6746029	0.000663405	MAP2
2	210516674	rs16843351	0.000669187	MAP2
2	210516764	rs16843354	0.000669187	MAP2
2	210516816	rs16843360	0.000667544	MAP2
2	210517915	rs2271252	0.000730815	MAP2
2	210518494	rs10206817	0.000628729	MAP2
2	210519462	rs2710482	0.000906274	MAP2
2	210520752	rs3768834	0.00095967	MAP2
2	210521705	rs2663647	0.000554654	MAP2
2	210529049	rs2663658	0.000902938	MAP2
2	210542930	rs13409134	0.000849168	MAP2
2	210543711	rs3738935	0.000948646	MAP2
2	210544247	rs79034830	0.000851735	MAP2
2	210545085	rs3820748	0.000933925	MAP2
2	210546645	rs13423127	0.000950928	MAP2
2	210547120	rs11691800	0.000952698	MAP2
2	210547346	rs11691894	0.000953856	MAP2
2	210549178	rs3768816	0.000943154	MAP2
2	210549452	rs6724834	0.000943154	MAP2
2	210551716	rs2286850	0.00090904	MAP2
2	210552162	rs3768815	0.000954359	MAP2
2	210571012	rs2191910	0.000517481	MAP2
2	210587147	rs994862	0.00072982	MAP2
2	210587924	rs2268044	0.000706379	MAP2
2	210594540	rs4673486	0.000736236	MAP2
2	210605761	rs79684585	0.000436107	MAP2
2	210617317	rs75982713	0.00045967	MAP2
2	210624396	rs117144444	0.000411008	UNC80
2	210686860	rs9288412	0.000808895	UNC80
2	210687282	rs10170320	0.000698891	UNC80
2	210689100	rs6727260	0.000699039	UNC80
2	210689195	rs6727370	0.000840391	UNC80
2	210689547	rs6742553	0.000816874	UNC80
2	210690005	rs13412505	0.000771155	UNC80
2	210690624	rs7581661	0.000768503	UNC80
2	210692216	rs13420529	0.000852986	UNC80
2	210694553	rs9288413	0.000995674	UNC80
2	210697758	rs2286852	0.000917539	UNC80
2	210699267	rs2286854	0.00081823	UNC80
2	210701101	rs6761179	0.000658434	UNC80
2	210701826	rs58461898	0.000695718	UNC80
2	211370949	rs116012745	0.000952665	CPS1
2	216292331	rs1837121	0.000647098	FN1
2	216294957	rs1250239	0.000616965	FN1
2	216295014	rs1250240	0.000631379	FN1
2	216295312	rs1250241	0.000579192	FN1
2	216296257	rs1250242	0.000649903	FN1
2	216297796	rs1250244	0.000748247	FN1
2	217485416	rs10168974	0.000911292	IGFBP2
2	217486181	rs12477744	0.000832468	IGFBP2
2	217488580	rs58807818	0.000792763	IGFBP2
2	217490788	rs12471798	0.00074235	IGFBP2
2	217492658	rs34417416	0.000922424	IGFBP2
2	222559375	rs825281	0.00084824	EPHA4
2	222560541	rs825280	0.000808385	EPHA4
2	222560561	rs825279	0.000916349	EPHA4
2	222561267	rs825278	0.000708711	EPHA4
2	222562778	rs825277	0.000504128	EPHA4
2	222563491	rs825276	0.000509719	EPHA4
2	222565647	rs825266	0.00082135	EPHA4
2	222576054	rs825273	0.000951597	EPHA4
2	222841836	rs7609225	4.34261e-05	PAX3
2	222856726	rs10203019	0.00016452	PAX3
2	225759978	rs16866294	0.000948146	DOCK10
2	226330733	rs112980798	0.000724503	NYAP2
2	230538682	rs76434456	6.47609e-05	DNER
2	230559043	rs111762176	8.47444e-06	DNER
2	230669169	rs78304308	4.09757e-05	TRIP12
2	230716701	rs112420801	4.56824e-05	TRIP12
2	230743337	rs111791601	4.08385e-05	TRIP12
2	230747234	rs76832447	4.67006e-05	TRIP12
2	230799444	rs147392142	6.96145e-05	FBXO36
2	230840735	rs77220873	6.24029e-05	FBXO36
2	232321956	rs7598759	0.000699292	NCL
2	232322779	rs6754426	0.000764379	NCL
2	232357455	rs139263912	0.000651278	NCL
2	233752096	rs116774329	0.000250561	NGEF
2	233778021	rs77250332	0.000266802	NGEF
2	235265077	rs72984070	0.000721262	ARL4C
2	235600373	rs75010096	0.000952473	ARL4C
2	235610787	rs76179397	0.000967729	ARL4C
2	235953565	rs6732663	0.000964422	SH3BP4
2	236048275	rs11887649	0.000568892	SH3BP4
2	236067386	rs78297274	0.000984386	SH3BP4
2	236067449	rs113034001	0.00097278	SH3BP4
2	236067486	rs3924659	1.4712e-05	SH3BP4
2	236070346	rs7609352	0.000457087	SH3BP4
2	236074632	rs115139895	0.000465394	SH3BP4
2	236080502	rs13426381	0.000475165	SH3BP4
2	236081552	rs10211180	0.000427867	SH3BP4
2	236084674	rs10184890	0.000405012	SH3BP4
2	236084862	rs74467149	0.000421705	SH3BP4
2	236085910	rs10180206	0.000427209	SH3BP4
2	236096714	rs73996050	0.000675205	SH3BP4
2	236099024	rs79767325	0.000653128	SH3BP4
2	237484856	rs10184764	0.000156847	ACKR3
2	237485381	rs62189798	0.000143043	ACKR3
2	237486160	rs9808217	0.000151354	ACKR3
2	237486712	rs71424925	0.000272193	ACKR3
2	237491047	rs34953987	0.000363701	ACKR3
2	237494289	rs11688053	0.000296824	ACKR3
2	237494954	rs62189825	0.000246852	ACKR3
2	237495452	rs34446892	0.000236654	ACKR3
2	237499777	rs74472801	0.000452137	ACKR3
2	237501920	rs62189827	0.000464647	ACKR3
2	237502926	rs62189828	0.000445534	ACKR3
2	237503503	rs76979108	0.000446618	ACKR3
2	237505617	rs62189829	0.000415984	ACKR3
2	237510023	rs58464259	2.40228e-05	ACKR3
2	237510400	rs80133365	2.49641e-05	ACKR3
2	237522641	rs7574312	0.000404481	ACKR3
2	237524108	rs11693056	0.000375839	ACKR3
2	237529332	rs7606770	0.000417522	ACKR3
2	237529751	rs79954794	0.000308783	ACKR3
2	237531114	rs11690653	0.000899597	ACKR3
2	237534979	rs59798650	0.000412777	ACKR3
2	237535062	rs74571727	0.000388465	ACKR3
2	237535578	rs1869097	0.000894636	ACKR3
2	237536156	rs61055315	0.000368926	ACKR3
2	237539829	rs73133517	0.000349795	ACKR3
2	237541126	rs55940278	0.000238849	ACKR3
2	237541504	rs80043978	0.000352787	ACKR3
2	237541886	rs58775048	0.000363973	ACKR3
2	237541962	rs61276040	0.00060152	ACKR3
2	237546497	rs60422959	0.000917692	ACKR3
2	237549242	rs6726724	0.000989009	ACKR3
2	237549544	rs56778080	0.000832122	ACKR3
2	237549906	rs61055666	0.000949982	ACKR3
2	238858915	rs7606968	0.000740967	UBE2F
2	238862929	rs9789708	0.000804502	UBE2F
2	238863455	rs6707140	0.000858673	UBE2F
2	238865707	rs4663815	0.000195555	UBE2F
2	238865820	rs4663816	0.000222478	UBE2F
2	238865854	rs4663817	0.000205931	UBE2F
2	238867240	rs1446928	0.000308134	UBE2F
2	238868045	rs10173308	0.000245907	UBE2F
2	238868196	rs10173407	0.000237873	UBE2F
2	238870113	rs3739060	0.000248043	UBE2F
2	238870583	rs1446929	0.000235683	UBE2F
2	238874309	rs2028928	0.000245208	UBE2F
2	238875491	rs35277801	0.000393964	UBE2F
2	238880146	rs7605076	0.000383748	UBE2F
2	238881469	rs1026038	0.000378543	UBE2F
2	238885728	rs6708774	0.000389617	UBE2F
2	238888974	rs895574	0.000188644	UBE2F
2	238894953	rs12473327	0.000436542	UBE2F
2	238901191	rs4663820	0.000403485	UBE2F
2	238901696	rs7580727	0.000367679	UBE2F
2	238908412	rs4663827	0.000357527	UBE2F
2	238909196	rs35734883	0.000298691	UBE2F
2	238910067	rs13403482	0.000299286	UBE2F
2	238910439	rs113306994	0.00035987	UBE2F
2	238923402	rs7422573	0.000739612	UBE2F
2	238924557	rs34451292	0.000407489	UBE2F
2	238941905	rs4663279	0.000143235	UBE2F
2	238946389	rs821511	0.000160323	UBE2F
2	238946415	rs821510	0.000143998	UBE2F
2	238949743	rs708078	0.000102774	UBE2F
2	238951513	rs821500	9.95261e-05	UBE2F-SCLY
2	238959445	rs1094379	0.000122742	UBE2F-SCLY
2	238961372	rs821489	9.2487e-05	UBE2F-SCLY
2	238969964	rs2250185	0.000108817	UBE2F-SCLY
2	238970472	rs821483	0.000117994	UBE2F-SCLY
2	238982879	rs12619160	9.3611e-05	UBE2F-SCLY
2	238984515	rs2262615	0.000248741	UBE2F-SCLY
2	238984618	rs2262616	0.000238461	UBE2F-SCLY
2	238986386	rs2252416	0.000234944	UBE2F-SCLY
2	238986598	rs2252328	0.000260259	UBE2F-SCLY
2	238989279	rs2249283	0.000779226	UBE2F-SCLY
2	238991733	rs2243417	0.000281968	UBE2F-SCLY
2	238992783	rs2248837	0.000268543	UBE2F-SCLY
2	238992795	rs2248836	0.000359484	UBE2F-SCLY
2	238993312	rs12478599	0.000314482	UBE2F-SCLY
2	238994078	rs2264133	0.000276295	UBE2F-SCLY
2	238997956	rs1374386	0.000250602	UBE2F-SCLY
2	238998739	rs13391701	0.000247323	UBE2F-SCLY
2	238999276	rs9808016	0.00027777	UBE2F-SCLY
2	239001831	rs34798549	0.000261118	UBE2F-SCLY
2	239002742	rs62196003	0.000372165	UBE2F-SCLY
2	239006370	rs11680851	0.000234512	UBE2F-SCLY
2	239007534	rs61544914	0.000499351	UBE2F-SCLY
2	239007806	rs1054640	0.000463033	UBE2F-SCLY
2	239007850	rs1054641	0.000589667	UBE2F-SCLY
2	239007991	rs15787	0.000499297	UBE2F-SCLY
2	240232092	rs138578374	0.000365907	HDAC4
2	242343404	rs3732276	0.000321061	FARP2
2	242344333	rs11681497	0.000284969	FARP2
2	242347614	rs115271170	0.000337657	FARP2
2	242347907	rs80085676	0.000329376	FARP2
2	242350944	rs2074771	0.00030925	FARP2
2	242362240	rs11693232	0.000323957	FARP2
2	242367915	rs73116394	0.000447209	FARP2
2	242368693	rs73116396	0.000447209	FARP2
2	242371101	rs757978	0.000398525	FARP2
2	242375813	rs7601738	0.000394502	FARP2
2	242378905	rs111943976	0.000406931	FARP2
2	242392775	rs4675954	0.000520089	FARP2
2	242395554	rs1468445	9.36408e-05	FARP2
2	242402463	rs35319025	0.000153279	FARP2
2	242404437	rs34123564	0.000170974	FARP2
2	242407588	rs41342147	0.000158923	FARP2
2	242414874	rs11684403	0.000166007	FARP2
2	242426399	rs11689496	0.000196946	FARP2
2	242443829	rs34227388	0.000130136	STK25
2	242579657	rs62193472	0.000974057	ATG4B
3	90369	rs28416876	0.000901088	CHL1
3	93118	rs9311004	0.000916555	CHL1
3	126209	rs2176252	0.000945915	CHL1
3	131367	rs112119716	0.000775295	CHL1
3	136873	rs62227334	0.000621698	CHL1
3	140418	rs62227335	0.000972696	CHL1
3	187210	rs62229773	0.000420033	CHL1
3	187918	rs62229774	0.000401302	CHL1
3	188387	rs62229776	0.000346121	CHL1
3	188636	rs62229777	0.000398268	CHL1
3	189000	rs62229778	0.000494574	CHL1
3	189184	rs62229779	0.000498426	CHL1
3	189278	rs62229780	0.000696554	CHL1
3	189477	rs59038655	0.000569353	CHL1
3	190396	rs138750460	0.000527134	CHL1
3	191901	rs62229822	0.000591805	CHL1
3	192306	rs141388581	0.000608863	CHL1
3	192500	rs138626056	0.000694646	CHL1
3	193474	rs116438030	0.000673452	CHL1
3	194984	rs62229826	0.000741898	CHL1
3	201442	rs150177107	0.000763421	CHL1
3	201488	rs62229828	0.0007119	CHL1
3	201658	rs62229829	0.000475052	CHL1
3	202253	rs145476151	0.000729758	CHL1
3	202583	rs62229831	0.00084171	CHL1
3	1563944	rs17193610	0.000794674	CNTN6
3	1565113	rs9829889	0.000653606	CNTN6
3	1565795	rs9310461	0.000640277	CNTN6
3	1566020	rs9310462	0.000675634	CNTN6
3	1566185	rs9310463	0.000830507	CNTN6
3	1566412	rs9812321	0.000429569	CNTN6
3	1567330	rs73001623	0.000400627	CNTN6
3	1568042	rs6765117	0.000215471	CNTN6
3	1569950	rs73001637	0.000306588	CNTN6
3	1570475	rs73001638	0.000279353	CNTN6
3	1570912	rs73001639	0.000485089	CNTN6
3	1571130	rs73001641	0.000261607	CNTN6
3	1571599	rs12488938	0.000309207	CNTN6
3	1572090	rs73001646	0.000482669	CNTN6
3	1572094	rs73001648	0.000473883	CNTN6
3	1573149	rs73001650	0.00042946	CNTN6
3	1573648	rs1472480	0.000367077	CNTN6
3	1573681	rs1472481	0.000549427	CNTN6
3	1573750	rs6773788	0.000409929	CNTN6
3	1573770	rs6773868	0.000412067	CNTN6
3	1573784	rs6773871	0.000499738	CNTN6
3	1574111	rs73001654	0.000524837	CNTN6
3	1574707	rs1471619	0.000244926	CNTN6
3	1574983	rs1471618	0.000436878	CNTN6
3	1575653	rs73001659	0.000417654	CNTN6
3	1575761	rs73001663	0.000463837	CNTN6
3	1575889	rs1969290	0.000437533	CNTN6
3	1575973	rs73001668	0.000419497	CNTN6
3	1576194	rs1533437	0.000614379	CNTN6
3	1576265	rs73001670	0.000814027	CNTN6
3	1576741	rs1000131	0.000674869	CNTN6
3	1576902	rs73001672	0.000819698	CNTN6
3	1577269	rs73001675	0.000727652	CNTN6
3	1577408	rs73001677	0.000731392	CNTN6
3	1577987	rs73001679	0.000889458	CNTN6
3	1579583	rs73001680	0.000712649	CNTN6
3	1580438	rs73001683	0.000807472	CNTN6
3	1580747	rs73001685	0.000835173	CNTN6
3	1582131	rs73001697	0.000576948	CNTN6
3	1584648	rs73004008	0.000492882	CNTN6
3	1586778	rs73004013	0.00039833	CNTN6
3	1587316	rs73004017	0.000399664	CNTN6
3	1587835	rs73004021	0.000271179	CNTN6
3	1590464	rs73004023	0.000181591	CNTN6
3	1590774	rs76306723	0.000439556	CNTN6
3	1592074	rs73004026	0.000356963	CNTN6
3	1592565	rs73004028	0.000335516	CNTN6
3	1592625	rs73004030	0.0002943	CNTN6
3	1593450	rs1587386	0.000860731	CNTN6
3	1883772	rs4417849	0.000822447	CNTN4
3	1902875	rs35480583	0.000609831	CNTN4
3	1965754	rs2129998	0.000816426	CNTN4
3	1967049	rs6769745	0.000852488	CNTN4
3	1967986	rs2101465	0.000933157	CNTN4
3	2485509	rs6442729	0.000682095	CNTN4
3	2671617	rs2728069	0.000998821	CNTN4
3	4376980	rs4685739	0.000745198	SUMF1
3	4849222	rs17729838	0.000366214	ITPR1
3	4858539	rs11130153	0.000489136	ITPR1
3	4867120	rs73006921	0.000245463	ITPR1
3	4868669	rs17041493	0.000612233	ITPR1
3	4868927	rs17786757	0.000478799	ITPR1
3	4869686	rs12491098	0.000578087	ITPR1
3	4871924	rs112695811	0.000782055	ITPR1
3	5270621	rs13063418	0.00080337	EDEM1
3	5270624	rs13063420	0.000754555	EDEM1
3	7595912	rs76844601	0.000223165	GRM7
3	7610387	rs369866926	0.000287707	GRM7
3	7627504	rs116615535	0.000939043	GRM7
3	10478091	rs34858	0.00060067	ATP2B2
3	11291565	rs379241	0.000828125	HRH1
3	11291615	rs2606731	0.000933024	HRH1
3	11313910	rs2594971	0.000765515	ATG7
3	11314143	rs2122031	0.000994244	ATG7
3	11320120	rs384989	0.000390526	ATG7
3	11323799	rs2594965	0.000396305	ATG7
3	11325276	rs2594966	0.000383343	ATG7
3	11328139	rs346079	0.000461608	ATG7
3	11339117	rs1375206	0.000401132	ATG7
3	11343889	rs2606762	0.00037944	ATG7
3	11352442	rs2594968	0.000379265	ATG7
3	11353064	rs2606758	0.000368053	ATG7
3	11358163	rs2606757	0.000319241	ATG7
3	11358566	rs2606755	0.000336328	ATG7
3	11359215	rs2606753	0.000373752	ATG7
3	11362704	rs2594991	0.000389928	ATG7
3	11366897	rs2594996	0.000315971	ATG7
3	11372151	rs2606750	0.000339602	ATG7
3	11373635	rs2606749	0.000351778	ATG7
3	11377918	rs7625495	0.000346201	ATG7
3	11378069	rs7625680	0.000314279	ATG7
3	11379958	rs2594982	0.000309826	ATG7
3	11380638	rs2594981	0.000317792	ATG7
3	11381910	rs2594979	0.000320329	ATG7
3	11386329	rs2256773	0.000326147	ATG7
3	11390375	rs2084466	0.000286874	ATG7
3	11390412	rs2084465	0.000318687	ATG7
3	11394844	rs2594974	0.000820982	ATG7
3	11395741	rs9849485	0.000422776	ATG7
3	11395821	rs2594973	0.000497307	ATG7
3	11400249	rs2606736	0.00050998	ATG7
3	11403234	rs2249051	0.000525498	ATG7
3	11403441	rs2248971	0.00050564	ATG7
3	11403857	rs2648463	0.000497579	ATG7
3	11415160	rs4273358	0.000571279	ATG7
3	11418508	rs4684773	0.000438545	ATG7
3	11425423	rs6779840	0.000528905	ATG7
3	11427455	rs7632040	0.000358994	ATG7
3	11434143	rs9310379	0.000636546	ATG7
3	11434380	rs6792718	0.000587131	ATG7
3	11436413	rs4684775	0.000549512	ATG7
3	11437798	rs34830847	0.00057435	ATG7
3	11437813	rs13082150	0.000577979	ATG7
3	11438645	rs9814907	0.000596706	ATG7
3	11442921	rs3942925	0.000467274	ATG7
3	11444453	rs6784883	0.000428632	ATG7
3	11447082	rs9870881	0.0003628	ATG7
3	11451416	rs6442252	0.000364583	ATG7
3	11453559	rs9875414	0.00032438	ATG7
3	11458075	rs9826044	0.000331414	ATG7
3	11458466	rs9310381	0.000374337	ATG7
3	11459156	rs9869423	0.000331048	ATG7
3	11462315	rs4684778	0.000465177	ATG7
3	11463730	rs9874535	0.000492725	ATG7
3	11466469	rs9852530	0.00051987	ATG7
3	11466511	rs7372723	0.000550733	ATG7
3	11473437	rs9861633	0.000493749	ATG7
3	11475297	rs9816564	0.000578987	ATG7
3	11480081	rs9869977	0.00046305	ATG7
3	11480731	rs11707150	0.000368793	ATG7
3	11482729	rs66974661	0.000360394	ATG7
3	11483096	rs12163566	0.000370835	ATG7
3	11489493	rs7644968	0.000413882	ATG7
3	11491305	rs9310383	0.000338987	ATG7
3	11491980	rs9310384	0.000407782	ATG7
3	11493945	rs754015	0.000336895	ATG7
3	11494544	rs2880897	0.000893538	ATG7
3	11495983	rs9848170	0.000875062	ATG7
3	11503133	rs9823197	0.000556173	ATG7
3	11506768	rs9840044	0.000279763	ATG7
3	11508326	rs9812885	0.000521713	ATG7
3	11508965	rs6781726	0.000553131	ATG7
3	11511424	rs6786166	0.000477903	ATG7
3	11511975	rs6773963	0.000268922	ATG7
3	11514860	rs4684072	0.000146023	ATG7
3	11516299	rs4684781	0.000360581	ATG7
3	11518755	rs4684782	0.000179173	ATG7
3	11519324	rs6776159	0.000212614	ATG7
3	11522228	rs7637414	0.000396809	ATG7
3	11524648	rs904474	0.000368411	ATG7
3	11530121	rs34621655	0.000672904	ATG7
3	11530658	rs9682814	0.000332613	ATG7
3	11534031	rs2454482	0.000732864	ATG7
3	11535020	rs7427412	0.000779488	ATG7
3	11535178	rs2454481	0.00085441	ATG7
3	11535417	rs904475	0.000841031	ATG7
3	11539058	rs12714866	0.000708171	ATG7
3	11541814	rs2443709	0.000760479	ATG7
3	11541885	rs2454478	0.000758701	ATG7
3	11723591	rs79165032	5.90512e-05	VGLL4
3	11730627	rs35925402	0.000141201	VGLL4
3	11730767	rs13097188	0.000145907	VGLL4
3	11736698	rs6796678	0.000205424	VGLL4
3	11742947	rs6775028	0.000289541	VGLL4
3	11744215	rs9850188	0.000271486	VGLL4
3	11748659	rs13088113	0.000228038	VGLL4
3	11750215	rs6801925	0.000220704	VGLL4
3	11750411	rs6777430	0.000260142	VGLL4
3	12490986	rs1185783	0.000995198	PPARG
3	13337264	rs76653128	0.000938025	IQSEC1
3	13352115	rs116195930	0.000904535	NUP210
3	13372529	rs77896871	0.000622934	NUP210
3	13532471	rs112195459	0.000457808	HDAC11
3	13535631	rs6796154	0.00042612	HDAC11
3	13536120	rs7640917	0.00047466	HDAC11
3	13536971	rs12107323	0.000412112	HDAC11
3	13539850	rs75944917	0.000598847	HDAC11
3	13540641	rs17038236	0.000596182	HDAC11
3	13541137	rs76917434	0.000607837	HDAC11
3	13541476	rs11711996	0.000378297	HDAC11
3	13662337	rs62233002	0.000441162	FBLN2
3	14412488	rs9865655	0.000898658	SLC6A6
3	14412561	rs9866070	0.000957393	SLC6A6
3	14811377	rs294625	0.000988842	C3orf20
3	21226352	rs73041882	0.000945043	ZNF385D
3	21271382	rs73043824	0.000277743	ZNF385D
3	21401198	rs73043545	0.000957681	ZNF385D
3	21420448	rs73043564	0.00086034	ZNF385D
3	22633181	rs117120806	0.000649649	ZNF385D
3	23816800	rs74699074	7.27555e-05	UBE2E1
3	23831635	rs180753326	8.20867e-05	UBE2E1
3	23834246	rs144159039	6.1776e-05	UBE2E1
3	23870886	rs11712088	4.72264e-05	UBE2E1
3	23946119	rs117038398	0.000208089	NKIRAS1
3	24031173	rs190842779	0.000532235	NR1D2
3	24127149	rs149049122	0.000866232	THRB
3	24198921	rs116811936	0.000475133	THRB
3	24232961	rs116620770	0.000558434	THRB
3	24567991	rs12630689	0.000423044	THRB
3	24569270	rs768943	0.000922075	THRB
3	24572622	rs13089994	0.000842152	THRB
3	24573032	rs35878395	0.000745431	THRB
3	24573805	rs892941	0.000136251	THRB
3	24574154	rs11709849	0.000133918	THRB
3	24575195	rs13064705	0.000141708	THRB
3	24575637	rs17614600	0.000146638	THRB
3	24576434	rs35541876	8.43927e-05	THRB
3	24576497	rs12490602	9.89281e-05	THRB
3	24576753	rs12487267	0.000668351	THRB
3	24577018	rs9840707	7.96877e-05	THRB
3	24578418	rs9850443	0.000645122	THRB
3	24579933	rs4577409	0.000656436	THRB
3	24582814	rs34241544	0.000892823	THRB
3	24588115	rs13068136	0.000792516	THRB
3	24623322	rs6794846	0.000294974	THRB
3	24624945	rs11129154	0.000550686	THRB
3	24627561	rs12496683	9.56291e-05	THRB
3	24628581	rs17621537	0.0009145	THRB
3	24628780	rs2099518	0.000268317	THRB
3	24630161	rs930318	0.000351512	THRB
3	24632090	rs4858624	0.000896065	THRB
3	24634809	rs7647540	0.000616987	RARB
3	24635351	rs11710944	0.000455945	RARB
3	24639569	rs2043583	0.000574958	RARB
3	24640059	rs2043582	0.000740189	RARB
3	27341676	rs485007	0.000765331	NEK10
3	27348094	rs683503	0.000786062	NEK10
3	27348920	rs513546	0.000709909	NEK10
3	27349710	rs541935	0.000612424	NEK10
3	27363064	rs479404	0.000829305	NEK10
3	27369765	rs9310842	0.000766651	NEK10
3	27370203	rs1844983	0.000784684	NEK10
3	41953564	rs75651509	0.000994937	ULK4
3	41959357	rs55899232	0.000841021	ULK4
3	42066505	rs78138299	0.000444659	TRAK1
3	42066633	rs111843636	0.000443294	TRAK1
3	42066768	rs17219278	0.000441472	TRAK1
3	42067669	rs17219347	0.000455969	TRAK1
3	42069361	rs112161509	0.000425369	TRAK1
3	42071252	rs6792201	0.000153067	TRAK1
3	42071429	rs112365214	0.0003927	TRAK1
3	42072856	rs111834569	0.0002476	TRAK1
3	42073065	rs58789787	0.000315306	TRAK1
3	42073591	rs75925483	0.000315205	TRAK1
3	42076372	rs60842989	0.000322847	TRAK1
3	42077664	rs59424237	0.000372887	TRAK1
3	42078207	rs17219472	0.000372887	TRAK1
3	42078361	rs111836559	0.00026303	TRAK1
3	42078368	rs113737622	0.000263731	TRAK1
3	42080096	rs112432350	0.000360276	TRAK1
3	42080141	rs112431774	0.000360276	TRAK1
3	42081453	rs76598442	0.00035819	TRAK1
3	42082278	rs139614298	0.00035819	TRAK1
3	42083715	rs112784949	0.000368016	TRAK1
3	42084427	rs9850297	0.000244203	TRAK1
3	42085911	rs9836323	0.000264641	TRAK1
3	42086572	rs73828516	0.000258991	TRAK1
3	42086962	rs9842053	0.000252777	TRAK1
3	42087088	rs77471246	0.000359967	TRAK1
3	42087375	rs76550373	0.000359967	TRAK1
3	42088675	rs61474116	0.0002453	TRAK1
3	42089366	rs9815291	0.000241066	TRAK1
3	42093455	rs28759206	0.000174973	TRAK1
3	42095286	rs78875537	0.000276452	TRAK1
3	42099219	rs28514872	0.0001901	TRAK1
3	42101087	rs80042369	0.000279375	TRAK1
3	42154859	rs185275483	0.000967164	TRAK1
3	42161072	rs11706587	0.000896272	TRAK1
3	42183784	rs76924853	5.99003e-06	TRAK1
3	45840757	rs13100640	0.000859818	SLC6A20
3	45841068	rs2531742	0.000310604	SLC6A20
3	45847458	rs2531741	9.57944e-05	SLC6A20
3	45848462	rs2014591	7.74174e-05	SLC6A20
3	45850520	rs2531757	8.30019e-06	SLC6A20
3	45853072	rs11130076	0.000938511	LZTFL1
3	45855172	rs4683143	0.000521563	LZTFL1
3	45862837	rs1488370	0.000744037	LZTFL1
3	45871203	rs2064061	0.000489332	LZTFL1
3	45877712	rs11130077	0.000210109	LZTFL1
3	45931005	rs80136777	0.000136424	LZTFL1
3	45935018	rs56058226	5.51273e-05	LZTFL1
3	45943595	rs17765088	0.000132972	LZTFL1
3	45948264	rs4683147	0.000368174	LZTFL1
3	45949187	rs1471962	0.00065401	LZTFL1
3	45956060	rs4683148	0.000343868	LZTFL1
3	45956362	rs9831315	0.000326611	LZTFL1
3	45959759	rs7129	0.00046694	FYCO1
3	45962595	rs3733103	0.000490614	FYCO1
3	45962942	rs2291470	0.000366247	FYCO1
3	45965386	rs2248228	0.000548596	FYCO1
3	45967869	rs4683149	0.000554266	FYCO1
3	45974886	rs4683152	0.000638279	FYCO1
3	45975486	rs9989992	0.00040271	FYCO1
3	45975983	rs1072755	0.000577786	FYCO1
3	45977866	rs4535265	0.000621216	FYCO1
3	45979280	rs4683154	0.000619506	FYCO1
3	45980110	rs13091979	0.000579187	FYCO1
3	45980115	rs13091821	0.000569199	FYCO1
3	45980769	rs936938	0.00061556	FYCO1
3	45982414	rs13066048	0.000701774	FYCO1
3	45983654	rs3774639	0.000647663	FYCO1
3	45986219	rs3774635	0.000590867	FYCO1
3	45986442	rs3774634	0.000585308	FYCO1
3	45990217	rs2054866	0.000532729	FYCO1
3	45991087	rs4683156	0.000570605	FYCO1
3	45992977	rs1994488	0.000553267	FYCO1
3	45993973	rs1552489	0.000560447	FYCO1
3	45995118	rs1552490	0.000816157	FYCO1
3	45995236	rs9824253	0.000551009	FYCO1
3	45998867	rs35465473	0.000543154	FYCO1
3	46004307	rs4683157	0.000668117	FYCO1
3	46006285	rs12635494	0.000809148	FYCO1
3	46012694	rs71325099	8.75269e-05	FYCO1
3	46036992	rs12493953	9.26633e-05	FYCO1
3	46045182	rs28808964	0.000895713	FYCO1
3	46045445	rs35265123	3.87908e-05	FYCO1
3	46047767	rs4234452	0.000868513	FYCO1
3	46053882	rs12495073	0.000690807	XCR1
3	46153768	rs2087727	0.00069872	CCR3
3	46157154	rs79837477	0.000878836	CCR3
3	46747192	rs7649081	0.000854246	TMIE
3	46857913	rs60581222	0.000686578	ENSG00000206549
3	46858523	rs57986278	0.000796039	ENSG00000206549
3	46862874	rs6774027	0.000795466	ENSG00000206549
3	46863217	rs6774350	0.000791614	ENSG00000206549
3	46864668	rs143362335	0.000979123	ENSG00000206549
3	46865159	rs114401515	0.000982877	ENSG00000206549
3	46873718	rs7645877	0.00094973	MYL3
3	52267885	rs3852062	0.000455236	TWF2
3	52268246	rs11717574	0.000435888	TWF2
3	52268662	rs11714313	0.000485044	TWF2
[truncated: 10,681 more rows]

## Sheet: Fig 1D
Observed	Expected	Phenotype
0.331635	0.310239	SIS
0.143337	0.135214	SIS
0.909054	0.834207	SIS
0.154059	0.14519	SIS
0.913872	0.838396	SIS
0.619022	0.572642	SIS
0.100511	0.0950478	SIS
0.241331	0.226587	SIS
0.143023	0.13491	SIS
0.0685533	0.0650544	SIS
0.426075	0.397045	SIS
0.592724	0.549007	SIS
0.13429	0.126746	SIS
0.729746	0.673241	SIS
0.712522	0.657786	SIS
0.0466793	0.0442519	SIS
1.27579	1.16557	SIS
0.06866	0.0651538	SIS
0.353498	0.330533	SIS
0.0988408	0.0934681	SIS
0.0751015	0.0711749	SIS
0.131516	0.124127	SIS
0.0353202	0.0334856	SIS
0.00744076	0.00707126	SIS
0.0311037	0.0294607	SIS
0.0643486	0.0611033	SIS
0.00233249	0.00223024	SIS
0.221683	0.208287	SIS
0.571763	0.530011	SIS
0.883806	0.811828	SIS
0.0290965	0.0275857	SIS
0.0673247	0.063914	SIS
0.125685	0.118645	SIS
0.156095	0.147074	SIS
0.437318	0.407228	SIS
0.109188	0.103174	SIS
0.777725	0.7164	SIS
1.24768	1.14017	SIS
0.836057	0.768831	SIS
0.758882	0.699453	SIS
0.00795877	0.00755479	SIS
0.256811	0.240928	SIS
1.11698	1.02152	SIS
0.270097	0.253283	SIS
0.999791	0.915074	SIS
0.152112	0.143385	SIS
0.432373	0.402742	SIS
0.259907	0.243808	SIS
0.748014	0.689793	SIS
0.507539	0.471299	SIS
0.491275	0.45658	SIS
0.227654	0.213864	SIS
0.384939	0.35955	SIS
0.464177	0.431819	SIS
0.124076	0.117122	SIS
0.476007	0.442572	SIS
0.0404645	0.0383765	SIS
0.409577	0.382103	SIS
1.19033	1.08838	SIS
1.21711	1.11256	SIS
0.348341	0.325764	SIS
0.503886	0.467967	SIS
0.623773	0.576905	SIS
0.535946	0.497269	SIS
0.225624	0.211983	SIS
1.12658	1.03036	SIS
0.694021	0.64095	SIS
0.200649	0.188782	SIS
0.88876	0.816261	SIS
0.350078	0.327373	SIS
0.703682	0.64977	SIS
0.713294	0.658484	SIS
0.33878	0.316911	SIS
0.802921	0.738955	SIS
1.80634	1.62564	SIS
0.838889	0.771413	SIS
1.08557	0.99308	SIS
0.759013	0.699571	SIS
0.170806	0.160868	SIS
0.609878	0.564405	SIS
0.545781	0.506362	SIS
0.82762	0.761182	SIS
0.124	0.117052	SIS
1.50353	1.36607	SIS
0.621087	0.574471	SIS
0.466971	0.434347	SIS
0.204704	0.192574	SIS
0.239258	0.224627	SIS
0.464853	0.432424	SIS
0.0727757	0.0690098	SIS
0.0970533	0.0917971	SIS
0.893824	0.820734	SIS
0.318249	0.29776	SIS
0.243482	0.22857	SIS
0.286194	0.268233	SIS
0.501277	0.465621	SIS
0.0982943	0.0929475	SIS
0.12291	0.116033	SIS
0.602719	0.557982	SIS
0.68269	0.63071	SIS
0.052034	0.0493711	SIS
0.250374	0.234923	SIS
0.205148	0.192986	SIS
0.683073	0.631057	SIS
0.531101	0.492817	SIS
1.02127	0.934466	SIS
0.171668	0.161672	SIS
0.289698	0.271475	SIS
0.966707	0.885714	SIS
0.0250069	0.0237297	SIS
1.366	1.24476	SIS
0.285184	0.267312	SIS
2.17557	1.93583	SIS
0.0286904	0.0271991	SIS
0.198324	0.186589	SIS
0.291906	0.273493	SIS
1.08144	0.989278	SIS
0.310013	0.290166	SIS
0.408654	0.381265	SIS
0.263773	0.247435	SIS
0.708719	0.654358	SIS
0.310476	0.290593	SIS
0.468206	0.435484	SIS
0.319843	0.299249	SIS
1.27098	1.1612	SIS
0.728318	0.671929	SIS
0.66621	0.615639	SIS
0.636027	0.588025	SIS
1.77689	1.60076	SIS
0.629742	0.582334	SIS
3.28522	2.75187	SIS
1.3513	1.23182	SIS
0.210196	0.197667	SIS
0.329985	0.308691	SIS
0.442538	0.411978	SIS
0.0113638	0.0107846	SIS
0.0170821	0.0162388	SIS
0.897635	0.82409	SIS
0.537654	0.498837	SIS
1.80204	1.62209	SIS
0.0641125	0.0608816	SIS
0.502864	0.467056	SIS
0.224982	0.211381	SIS
0.729952	0.673415	SIS
0.198537	0.186786	SIS
0.414835	0.386886	SIS
0.299186	0.280257	SIS
0.233128	0.218934	SIS
0.582608	0.539906	SIS
0.0681452	0.0646788	SIS
0.0399599	0.0378906	SIS
0.0576499	0.0547364	SIS
0.170364	0.160453	SIS
0.118568	0.111942	SIS
0.0739948	0.0701387	SIS
1.2733	1.16328	SIS
0.166835	0.157132	SIS
0.0987991	0.093425	SIS
0.0226702	0.0215327	SIS
0.027956	0.0265202	SIS
2.24301	1.99232	SIS
0.821741	0.75594	SIS
0.129336	0.122084	SIS
0.215136	0.202231	SIS
0.29931	0.280368	SIS
0.573062	0.531199	SIS
0.701537	0.647804	SIS
0.220407	0.20709	SIS
0.217295	0.204214	SIS
0.175322	0.165084	SIS
0.140958	0.132975	SIS
0.0445917	0.0422714	SIS
0.377504	0.352712	SIS
0.162028	0.152632	SIS
0.715699	0.660622	SIS
0.811693	0.746763	SIS
1.6549	1.49654	SIS
0.217224	0.204146	SIS
0.601769	0.557143	SIS
0.164885	0.155311	SIS
0.607301	0.562067	SIS
0.349936	0.327235	SIS
0.967688	0.88664	SIS
0.0853489	0.0808333	SIS
0.104928	0.099179	SIS
0.435888	0.405931	SIS
0.0259209	0.024595	SIS
1.08833	0.995533	SIS
0.418081	0.389805	SIS
0.0852646	0.0807535	SIS
0.221527	0.208139	SIS
0.835896	0.768693	SIS
0.894379	0.821214	SIS
0.394505	0.36835	SIS
0.146441	0.138104	SIS
0.137368	0.129618	SIS
0.501449	0.465777	SIS
0.769802	0.709305	SIS
1.84922	1.66152	SIS
0.417812	0.389569	SIS
0.819849	0.75422	SIS
0.0414657	0.0393219	SIS
0.188616	0.177552	SIS
0.115255	0.108841	SIS
0.0968447	0.0915981	SIS
0.256881	0.240995	SIS
0.397498	0.371059	SIS
0.0241646	0.0229403	SIS
0.375867	0.35119	SIS
0.158007	0.148866	SIS
1.61449	1.46205	SIS
0.60564	0.560573	SIS
0.8995	0.825755	SIS
0.304034	0.284683	SIS
0.0197672	0.0187676	SIS
0.0517727	0.0491246	SIS
0.322697	0.301901	SIS
0.175116	0.164889	SIS
0.282601	0.264917	SIS
0.696574	0.643242	SIS
0.0857858	0.0812448	SIS
0.635266	0.587321	SIS
0.358621	0.335275	SIS
0.0873964	0.0827636	SIS
0.358148	0.334844	SIS
0.825506	0.759286	SIS
0.373786	0.34924	SIS
0.0417712	0.0396043	SIS
1.45507	1.32276	SIS
0.438598	0.408391	SIS
0.780191	0.718576	SIS
0.442391	0.411849	SIS
0.735014	0.678055	SIS
0.158225	0.149065	SIS
0.481778	0.447927	SIS
0.565109	0.523947	SIS
0.0137352	0.0130544	SIS
0.000192909	0.000189836	SIS
0.419856	0.391398	SIS
0.121264	0.114484	SIS
0.223228	0.209744	SIS
1.19383	1.09153	SIS
0.0397218	0.0376646	SIS
1.09015	0.997204	SIS
1.71812	1.55094	SIS
0.440805	0.410404	SIS
0.180915	0.170332	SIS
0.184347	0.173534	SIS
1.08782	0.99506	SIS
0.198364	0.186625	SIS
1.52168	1.38196	SIS
0.57871	0.536371	SIS
1.89239	1.69884	SIS
0.37165	0.347277	SIS
0.0233273	0.022144	SIS
1.15265	1.05397	SIS
0.575043	0.533023	SIS
0.144671	0.13646	SIS
0.873142	0.802331	SIS
0.887376	0.815034	SIS
0.529326	0.491221	SIS
1.06108	0.970715	SIS
1.83961	1.65367	SIS
0.401116	0.374393	SIS
0.425207	0.396246	SIS
0.0433939	0.0411399	SIS
0.840321	0.772679	SIS
0.0793458	0.0751506	SIS
0.262628	0.24637	SIS
0.0215836	0.0205	SIS
0.401187	0.374455	SIS
0.011038	0.0104739	SIS
0.120261	0.113524	SIS
0.654536	0.604915	SIS
0.189605	0.178453	SIS
0.558398	0.517862	SIS
0.0854223	0.0809021	SIS
0.566479	0.525199	SIS
0.489159	0.45461	SIS
0.449426	0.418359	SIS
0.555846	0.515537	SIS
0.59589	0.551834	SIS
0.329778	0.308491	SIS
0.0740244	0.0701669	SIS
0.138535	0.130704	SIS
0.245806	0.230725	SIS
0.0853939	0.0808764	SIS
0.526999	0.489136	SIS
0.0285636	0.0270787	SIS
0.767165	0.706953	SIS
0.0391813	0.0371578	SIS
0.292306	0.273859	SIS
1.29538	1.1829	SIS
0.242786	0.227918	SIS
1.9583	1.75347	SIS
0.0657048	0.0623965	SIS
0.522434	0.484897	SIS
1.11217	1.01715	SIS
1.20631	1.10287	SIS
1.14442	1.0466	SIS
1.03163	0.944016	SIS
0.93521	0.857371	SIS
0.0092019	0.00872817	SIS
0.289098	0.27093	SIS
0.184804	0.17395	SIS
2.10771	1.88029	SIS
0.116293	0.109816	SIS
0.197853	0.186148	SIS
0.649494	0.600278	SIS
0.366749	0.342737	SIS
2.33836	2.06969	SIS
0.216644	0.20361	SIS
0.45467	0.423134	SIS
0.219701	0.206427	SIS
1.2371	1.13064	SIS
0.123259	0.116363	SIS
0.763062	0.703249	SIS
0.363025	0.339347	SIS
0.379572	0.354609	SIS
0.301021	0.281924	SIS
0.00402062	0.00383902	SIS
0.216356	0.203349	SIS
1.10512	1.01077	SIS
0.341603	0.319487	SIS
0.456563	0.424877	SIS
0.610529	0.565	SIS
0.294784	0.276183	SIS
0.614227	0.568343	SIS
0.268883	0.252169	SIS
0.460977	0.428864	SIS
0.17194	0.161922	SIS
0.309063	0.289298	SIS
1.09569	1.00219	SIS
0.526541	0.488723	SIS
0.523419	0.485823	SIS
0.117066	0.110542	SIS
0.220643	0.207314	SIS
0.350516	0.327783	SIS
0.0659629	0.062642	SIS
0.25425	0.23855	SIS
0.000585662	0.000567016	SIS
0.135526	0.127904	SIS
2.23284	1.98395	SIS
1.20032	1.09728	SIS
0.640655	0.592249	SIS
0.609697	0.564244	SIS
1.45176	1.31982	SIS
0.552538	0.512514	SIS
0.36047	0.336995	SIS
0.655362	0.605683	SIS
0.131418	0.12404	SIS
0.654975	0.605321	SIS
1.08474	0.992281	SIS
1.70708	1.54165	SIS
0.0392093	0.0371841	SIS
0.358905	0.335538	SIS
0.821325	0.755556	SIS
0.276282	0.258996	SIS
0.478126	0.444533	SIS
0.22331	0.209815	SIS
0.244013	0.229057	SIS
1.46239	1.32931	SIS
0.0715016	0.0678303	SIS
0.428775	0.399501	SIS
0.560268	0.519549	SIS
0.0443673	0.0420586	SIS
0.753149	0.694318	SIS
0.0545146	0.0517595	SIS
0.677032	0.625541	SIS
0.151474	0.142791	SIS
0.27864	0.261181	SIS
0.100189	0.0947406	SIS
0.990634	0.907051	SIS
0.441777	0.411292	SIS
0.550037	0.510212	SIS
0.477867	0.4443	SIS
1.06179	0.971355	SIS
0.292602	0.274137	SIS
0.00128765	0.00122301	SIS
0.478672	0.445049	SIS
0.0321004	0.0304066	SIS
0.115577	0.109146	SIS
0.325479	0.304469	SIS
0.0393625	0.0373233	SIS
0.696989	0.643612	SIS
0.671097	0.620102	SIS
0.477972	0.44439	SIS
0.718461	0.663112	SIS
0.130728	0.123397	SIS
0.145061	0.136821	SIS
1.33073	1.21378	SIS
0.083757	0.0793173	SIS
0.170116	0.160214	SIS
0.703673	0.649762	SIS
0.314552	0.294374	SIS
0.704881	0.650893	SIS
0.307741	0.28808	SIS
0.449609	0.41853	SIS
0.487126	0.452745	SIS
0.36732	0.34328	SIS
0.312688	0.292652	SIS
0.317512	0.297087	SIS
0.733898	0.67702	SIS
0.492005	0.45726	SIS
0.120291	0.113553	SIS
0.680892	0.629074	SIS
0.0768339	0.0728014	SIS
1.22528	1.11993	SIS
1.09717	1.00355	SIS
0.207328	0.195	SIS
1.02777	0.940493	SIS
1.51531	1.37662	SIS
0.0375717	0.0356368	SIS
0.279361	0.261881	SIS
1.32562	1.20926	SIS
0.79211	0.729242	SIS
0.868776	0.798391	SIS
0.167513	0.157766	SIS
0.450208	0.419096	SIS
0.415412	0.387418	SIS
0.76727	0.707057	SIS
0.927601	0.850514	SIS
0.0650662	0.0617965	SIS
0.246037	0.23094	SIS
1.63148	1.47668	SIS
0.342934	0.320721	SIS
0.161874	0.152486	SIS
0.192988	0.181614	SIS
0.151322	0.142642	SIS
0.374205	0.349623	SIS
0.578437	0.536127	SIS
0.00392835	0.00375036	SIS
1.17691	1.07615	SIS
0.692451	0.639537	SIS
0.110906	0.104788	SIS
0.460518	0.428448	SIS
0.497333	0.462098	SIS
0.558792	0.518205	SIS
0.286736	0.268737	SIS
0.0148909	0.0141375	SIS
0.0622981	0.0591478	SIS
1.1883	1.0865	SIS
0.504425	0.468462	SIS
0.221255	0.20788	SIS
0.17547	0.165224	SIS
1.23152	1.12554	SIS
0.134621	0.127052	SIS
0.175952	0.16567	SIS
0.0747729	0.0708671	SIS
0.133885	0.126363	SIS
0.318938	0.298411	SIS
0.0832306	0.0788211	SIS
0.427577	0.398406	SIS
0.317089	0.2967	SIS
0.620446	0.573905	SIS
0.000233461	0.000230265	SIS
0.0558159	0.0529882	SIS
0.298591	0.279691	SIS
0.32385	0.302979	SIS
0.324268	0.303359	SIS
0.433591	0.403847	SIS
1.7632	1.58921	SIS
0.186883	0.175905	SIS
0.488347	0.453859	SIS
0.0575279	0.0546217	SIS
0.155993	0.146977	SIS
0.635369	0.587404	SIS
0.660781	0.610647	SIS
0.801716	0.73786	SIS
1.50537	1.36772	SIS
0.161836	0.152453	SIS
0.424028	0.395166	SIS
0.353828	0.330853	SIS
0.0605105	0.0574497	SIS
0.115555	0.109123	SIS
0.334262	0.312695	SIS
1.19209	1.08994	SIS
0.0683041	0.0648227	SIS
0.303723	0.2844	SIS
0.779399	0.717878	SIS
2.35778	2.08584	SIS
0.434975	0.4051	SIS
0.35797	0.334678	SIS
1.03017	0.942691	SIS
0.0362733	0.0343922	SIS
0.107689	0.101763	SIS
0.042081	0.039895	SIS
1.37998	1.25709	SIS
0.114865	0.108468	SIS
0.0154816	0.0146969	SIS
0.159826	0.150562	SIS
0.923942	0.847258	SIS
0.251998	0.236452	SIS
0.0268604	0.0254863	SIS
0.0990758	0.0936872	SIS
0.0212887	0.0202173	SIS
0.159161	0.149939	SIS
0.808527	0.74396	SIS
0.135804	0.128159	SIS
2.73148	2.36861	SIS
0.347002	0.324538	SIS
0.113749	0.107439	SIS
0.196863	0.185218	SIS
0.832142	0.765289	SIS
0.719693	0.66422	SIS
0.189591	0.17844	SIS
0.103149	0.0975036	SIS
0.501997	0.466272	SIS
0.100132	0.0946832	SIS
0.557865	0.517394	SIS
0.0363405	0.0344566	SIS
0.4229	0.394128	SIS
1.51004	1.37186	SIS
0.00645365	0.0061424	SIS
0.376026	0.351341	SIS
0.939629	0.861364	SIS
0.397746	0.371279	SIS
0.101544	0.0959999	SIS
1.29658	1.18391	SIS
2.167	1.92858	SIS
0.963767	0.883019	SIS
0.192737	0.181381	SIS
1.8473	1.65997	SIS
0.143095	0.134978	SIS
2.05892	1.8388	SIS
1.35959	1.23902	SIS
0.276778	0.259452	SIS
0.294468	0.275892	SIS
0.809988	0.745257	SIS
0.506064	0.469929	SIS
0.189968	0.178794	SIS
1.56205	1.41697	SIS
0.666194	0.615623	SIS
0.0196001	0.0186016	SIS
0.195248	0.183709	SIS
0.183738	0.172967	SIS
0.135171	0.127572	SIS
0.119186	0.112521	SIS
0.0535984	0.0508762	SIS
0.902532	0.828474	SIS
0.101376	0.095843	SIS
0.989951	0.906423	SIS
0.765198	0.705141	SIS
0.785648	0.723498	SIS
0.137537	0.129773	SIS
0.753043	0.694225	SIS
0.157942	0.148807	SIS
0.338304	0.316467	SIS
0.65619	0.606445	SIS
0.0299006	0.0283392	SIS
0.649688	0.600452	SIS
0.0515659	0.0489281	SIS
0.160043	0.150774	SIS
0.972395	0.890837	SIS
1.11086	1.01597	SIS
1.08243	0.990181	SIS
0.0950438	0.089931	SIS
0.34974	0.327062	SIS
0.226302	0.212614	SIS
0.280155	0.262633	SIS
1.56969	1.4237	SIS
0.628513	0.581219	SIS
0.192466	0.181131	SIS
1.26282	1.15393	SIS
0.855208	0.786139	SIS
0.117812	0.111232	SIS
0.240656	0.225936	SIS
0.0494363	0.0468638	SIS
0.303341	0.284051	SIS
0.410312	0.38277	SIS
1.59768	1.44757	SIS
0.351086	0.328318	SIS
1.75061	1.57834	SIS
0.575867	0.533787	SIS
0.463373	0.431092	SIS
0.375928	0.351246	SIS
0.244038	0.229081	SIS
0.843558	0.775574	SIS
0.122392	0.115548	SIS
0.927602	0.850516	SIS
0.239835	0.22517	SIS
1.53373	1.39227	SIS
0.765241	0.705184	SIS
0.995624	0.911394	SIS
0.816507	0.751106	SIS
0.359742	0.33632	SIS
0.821852	0.756044	SIS
0.325454	0.30445	SIS
0.730356	0.673768	SIS
0.0994776	0.0940564	SIS
0.155694	0.146702	SIS
0.244322	0.229339	SIS
0.118626	0.111998	SIS
0.299174	0.280246	SIS
2.84069	2.44442	SIS
0.52267	0.485129	SIS
0.475752	0.442343	SIS
0.334045	0.312489	SIS
0.769162	0.708728	SIS
0.533738	0.495234	SIS
0.260702	0.244532	SIS
0.289444	0.271238	SIS
0.348237	0.325667	SIS
0.651612	0.602222	SIS
1.4146	1.28719	SIS
1.2678	1.1584	SIS
0.177374	0.167004	SIS
0.134111	0.126574	SIS
0.2023	0.190311	SIS
0.94518	0.86631	SIS
0.922506	0.846005	SIS
0.266147	0.249647	SIS
0.0965439	0.0913236	SIS
0.365308	0.341444	SIS
0.26639	0.249875	SIS
0.0911704	0.0863057	SIS
0.182314	0.171636	SIS
1.01861	0.932065	SIS
0.371404	0.347046	SIS
0.307812	0.288145	SIS
0.916105	0.840354	SIS
0.0432835	0.0410333	SIS
0.89999	0.826185	SIS
0.0548416	0.0520676	SIS
0.111044	0.104918	SIS
0.595447	0.55142	SIS
0.319237	0.29869	SIS
0.293183	0.274684	SIS
0.206163	0.193922	SIS
0.59469	0.550759	SIS
0.640505	0.592108	SIS
0.416412	0.38833	SIS
0.374033	0.349467	SIS
0.0403319	0.0382513	SIS
0.221901	0.208493	SIS
0.222959	0.209487	SIS
0.857527	0.788227	SIS
3.24615	2.72637	SIS
0.133171	0.125675	SIS
0.0806698	0.0764066	SIS
0.329775	0.308487	SIS
1.11459	1.01933	SIS
1.31344	1.19865	SIS
0.892916	0.81994	SIS
0.37308	0.348582	SIS
0.106728	0.100864	SIS
0.206091	0.193853	SIS
1.19928	1.09628	SIS
0.715747	0.660661	SIS
0.404908	0.377851	SIS
0.0842845	0.0798204	SIS
0.377415	0.352632	SIS
1.07826	0.986332	SIS
0.456207	0.424551	SIS
0.862444	0.792661	SIS
0.490401	0.45578	SIS
0.194756	0.183254	SIS
0.395367	0.36912	SIS
0.300897	0.281813	SIS
0.0162945	0.0154774	SIS
1.06571	0.974944	SIS
0.157431	0.148328	SIS
0.307377	0.287734	SIS
0.36432	0.340544	SIS
0.0104311	0.009907	SIS
0.469237	0.436429	SIS
0.111503	0.105351	SIS
0.0992575	0.0938515	SIS
0.228553	0.214693	SIS
0.318591	0.298083	SIS
0.892384	0.819456	SIS
0.467851	0.435154	SIS
1.02452	0.937448	SIS
0.30101	0.281914	SIS
0.440199	0.409854	SIS
0.360654	0.337167	SIS
0.433124	0.40343	SIS
1.37035	1.24857	SIS
1.09084	0.997832	SIS
1.19818	1.09532	SIS
0.655817	0.60611	SIS
0.486257	0.451949	SIS
0.0350664	0.0332358	SIS
0.448605	0.417594	SIS
0.43956	0.409279	SIS
0.114045	0.107715	SIS
0.280375	0.262833	SIS
0.513061	0.476336	SIS
2.45336	2.16237	SIS
0.469081	0.436285	SIS
0.670148	0.619252	SIS
0.426853	0.397746	SIS
0.0941737	0.0891108	SIS
0.132062	0.12464	SIS
0.234631	0.220331	SIS
0.534369	0.495804	SIS
0.612836	0.567091	SIS
0.319568	0.298996	SIS
0.766172	0.706063	SIS
0.18575	0.174841	SIS
0.854942	0.78589	SIS
0.00634211	0.00603657	SIS
0.428632	0.399367	SIS
0.358181	0.334873	SIS
0.061081	0.0579972	SIS
0.711536	0.656912	SIS
1.20696	1.10347	SIS
0.301855	0.282685	SIS
0.32313	0.302304	SIS
0.324119	0.303221	SIS
0.970375	0.889033	SIS
0.280279	0.262745	SIS
0.0745884	0.0706943	SIS
0.301945	0.28277	SIS
0.013079	0.0124299	SIS
0.586427	0.543365	SIS
0.167268	0.157535	SIS
0.758706	0.699291	SIS
0.27399	0.256854	SIS
0.331895	0.310488	SIS
1.1789	1.07794	SIS
0.514605	0.477752	SIS
0.21836	0.205176	SIS
0.0991463	0.0937539	SIS
0.106446	0.100598	SIS
0.503556	0.467683	SIS
0.13986	0.131947	SIS
0.31304	0.29298	SIS
0.632914	0.585206	SIS
0.417209	0.389035	SIS
0.761377	0.701739	SIS
0.265957	0.249468	SIS
1.09219	0.999029	SIS
0.0988701	0.0934972	SIS
0.841294	0.773562	SIS
0.0933763	0.0883677	SIS
1.15417	1.05534	SIS
0.0473673	0.0448971	SIS
0.102528	0.0969205	SIS
0.705905	0.6518	SIS
0.0401726	0.0380992	SIS
0.223719	0.210197	SIS
0.726738	0.670518	SIS
0.471865	0.438803	SIS
0.406758	0.379529	SIS
0.710435	0.6559	SIS
0.212564	0.199866	SIS
0.136325	0.128655	SIS
0.0830019	0.0786034	SIS
0.246753	0.231601	SIS
1.84225	1.65593	SIS
0.140449	0.132504	SIS
0.181079	0.170486	SIS
0.364541	0.340743	SIS
0.43727	0.407184	SIS
0.0299411	0.0283738	SIS
0.507458	0.471226	SIS
0.39101	0.365132	SIS
0.884188	0.81218	SIS
0.401091	0.37437	SIS
0.326903	0.305789	SIS
0.432439	0.402801	SIS
0.131193	0.123838	SIS
1.9486	1.74565	SIS
0.240035	0.225358	SIS
0.0607723	0.0576973	SIS
0.0231498	0.0219722	SIS
0.00423942	0.00404176	SIS
1.24141	1.13448	SIS
0.0239082	0.0227002	SIS
0.130379	0.123074	SIS
0.631391	0.583833	SIS
0.53886	0.499957	SIS
0.0849637	0.0804605	SIS
1.21131	1.10741	SIS
0.217844	0.204709	SIS
1.19632	1.09375	SIS
0.221434	0.208049	SIS
0.0177266	0.0168458	SIS
1.10643	1.01194	SIS
0.285984	0.268045	SIS
0.0290778	0.027568	SIS
0.659145	0.609165	SIS
0.064819	0.0615522	SIS
0.484855	0.450675	SIS
0.0969214	0.0916697	SIS
0.329921	0.308628	SIS
0.771095	0.710466	SIS
0.295259	0.276615	SIS
0.407301	0.380017	SIS
0.387942	0.362317	SIS
0.144706	0.136495	SIS
0.633686	0.585905	SIS
0.83505	0.767905	SIS
0.0627501	0.0595867	SIS
0.278887	0.261418	SIS
0.129394	0.122135	SIS
0.1975	0.185819	SIS
0.682201	0.630253	SIS
0.35981	0.336382	SIS
0.45458	0.423052	SIS
0.441751	0.411269	SIS
0.17024	0.160326	SIS
0.227031	0.213288	SIS
0.0742408	0.0703704	SIS
0.0723386	0.0686029	SIS
0.419446	0.391029	SIS
0.336087	0.3144	SIS
0.0750723	0.0711486	SIS
0.547378	0.507779	SIS
0.193192	0.181806	SIS
0.473507	0.440292	SIS
0.260591	0.244434	SIS
1.60459	1.45345	SIS
2.46383	2.17016	SIS
0.428648	0.39938	SIS
0.955395	0.875494	SIS
1.04389	0.95511	SIS
0.32496	0.303992	SIS
0.931726	0.854265	SIS
0.0926691	0.0877115	SIS
0.229096	0.215196	SIS
0.738794	0.681496	SIS
0.259014	0.242986	SIS
0.247642	0.23241	SIS
0.0097399	0.00924015	SIS
0.209891	0.197381	SIS
0.0105805	0.0100433	SIS
0.991332	0.907649	SIS
0.0726816	0.0689214	SIS
0.0260813	0.0247473	SIS
0.159719	0.150457	SIS
0.00829968	0.00787179	SIS
0.132012	0.12459	SIS
0.180488	0.169944	SIS
0.549574	0.509797	SIS
0.421646	0.393002	SIS
1.82254	1.6397	SIS
0.353837	0.330862	SIS
2.32272	2.05708	SIS
0.377061	0.352303	SIS
0.46065	0.428575	SIS
0.384222	0.358899	SIS
1.34257	1.22414	SIS
0.0390804	0.0370626	SIS
0.306145	0.286602	SIS
0.00310261	0.00296238	SIS
0.202769	0.190757	SIS
0.0777752	0.0736836	SIS
0.102803	0.0971785	SIS
0.173987	0.163824	SIS
0.208286	0.195899	SIS
0.176491	0.166176	SIS
0.277136	0.259802	SIS
0.318398	0.297895	SIS
0.808367	0.743824	SIS
0.161791	0.152411	SIS
0.26017	0.244044	SIS
0.462194	0.429996	SIS
0.0386021	0.0366214	SIS
0.340821	0.318783	SIS
0.121104	0.11433	SIS
0.0322525	0.0305501	SIS
0.441149	0.410716	SIS
0.0467104	0.0442818	SIS
1.65485	1.49649	SIS
0.275019	0.257824	SIS
0.892069	0.819191	SIS
0.106487	0.100636	SIS
0.606868	0.561676	SIS
0.0182317	0.0173235	SIS
0.407408	0.380118	SIS
0.143883	0.135723	SIS
0.0229956	0.0218282	SIS
0.223585	0.210069	SIS
0.0478821	0.0453881	SIS
0.385059	0.359656	SIS
0.221844	0.208442	SIS
0.743094	0.685353	SIS
0.484765	0.450594	SIS
0.300261	0.281227	SIS
0.395058	0.368847	SIS
0.219345	0.206099	SIS
0.0260201	0.0246892	SIS
0.0889038	0.0841858	SIS
1.25169	1.14375	SIS
0.123261	0.116364	SIS
0.00832757	0.00789727	SIS
0.1304	0.123092	SIS
0.271342	0.254425	SIS
0.416431	0.38835	SIS
0.762532	0.702757	SIS
1.42059	1.29232	SIS
0.59347	0.549671	SIS
2.94531	2.52295	SIS
0.194897	0.183388	SIS
0.185723	0.174814	SIS
0.935984	0.85806	SIS
0.29016	0.27191	SIS
0.181396	0.170781	SIS
0.883749	0.811774	SIS
0.116903	0.110393	SIS
0.646991	0.597982	SIS
0.106108	0.10028	SIS
0.0897726	0.0850029	SIS
0.0771255	0.0730732	SIS
0.618591	0.572252	SIS
0.38978	0.364011	SIS
0.0329457	0.0312114	SIS
0.0337497	0.0319862	SIS
0.0365582	0.0346688	SIS
0.442754	0.412182	SIS
0.253329	0.237693	SIS
0.606051	0.560938	SIS
0.849673	0.781159	SIS
3.00044	2.56213	SIS
0.495759	0.460673	SIS
0.270174	0.253356	SIS
0.49233	0.457562	SIS
0.161349	0.151991	SIS
1.32656	1.21006	SIS
0.268811	0.252107	SIS
0.0914261	0.0865473	SIS
0.202178	0.190195	SIS
0.0714215	0.0677543	SIS
0.444731	0.414018	SIS
0.129192	0.121943	SIS
0.0415061	0.0393574	SIS
0.52378	0.486164	SIS
0.513639	0.476866	SIS
0.876288	0.805093	SIS
0.471946	0.438878	SIS
1.2755	1.16532	SIS
1.54643	1.40353	SIS
1.22431	1.119	SIS
0.215322	0.202409	SIS
0.2957	0.277026	SIS
0.254687	0.238957	SIS
0.269572	0.252806	SIS
0.271092	0.254194	SIS
0.121263	0.114482	SIS
0.293117	0.27462	SIS
0.00182434	0.00174047	SIS
0.775726	0.714585	SIS
1.37773	1.25517	SIS
0.409066	0.381644	SIS
0.174308	0.164123	SIS
0.121324	0.114541	SIS
0.200388	0.188536	SIS
0.22891	0.215026	SIS
0.071843	0.0681454	SIS
0.480747	0.446955	SIS
1.07283	0.981402	SIS
0.373206	0.348706	SIS
0.343268	0.321034	SIS
0.58803	0.544796	SIS
0.073402	0.0695851	SIS
0.0411335	0.039005	SIS
1.64106	1.4848	SIS
0.199435	0.187623	SIS
0.0764858	0.072479	SIS
0.051096	0.048454	SIS
0.75672	0.697514	SIS
0.00618973	0.00588645	SIS
0.0579496	0.0550185	SIS
0.159693	0.150435	SIS
0.834827	0.767693	SIS
0.0328818	0.0311535	SIS
0.122753	0.115887	SIS
0.149081	0.14057	SIS
0.719858	0.664378	SIS
2.19709	1.95353	SIS
0.744912	0.686998	SIS
0.119226	0.112557	SIS
0.451799	0.420536	SIS
2.41507	2.1322	SIS
0.0825403	0.0781697	SIS
0.184163	0.173358	SIS
0.148441	0.139959	SIS
0.245951	0.230861	SIS
0.441726	0.411247	SIS
1.05278	0.963169	SIS
0.297231	0.278437	SIS
0.114404	0.108048	SIS
0.0807056	0.076441	SIS
0.25979	0.243696	SIS
0.323194	0.302359	SIS
0.0752609	0.0713221	SIS
1.01204	0.926132	SIS
0.086648	0.0820537	SIS
0.135349	0.127738	SIS
1.22186	1.1168	SIS
0.146957	0.138578	SIS
0.0630883	0.0599157	SIS
1.18697	1.08528	SIS
0.188581	0.177518	SIS
1.35495	1.23502	SIS
0.0272369	0.0258379	SIS
4.10529	3.20856	SIS
0.0312114	0.0295631	SIS
0.185812	0.174898	SIS
0.266748	0.250209	SIS
0.651042	0.601698	SIS
0.18724	0.176249	SIS
0.880367	0.808743	SIS
0.542952	0.503759	SIS
0.107303	0.101408	SIS
0.0255897	0.0242824	SIS
0.146127	0.137808	SIS
1.07028	0.979101	SIS
0.0693177	0.0657696	SIS
0.127675	0.120522	SIS
0.700704	0.647032	SIS
1.18709	1.08538	SIS
0.410828	0.38325	SIS
0.362377	0.338747	SIS
0.304178	0.284817	SIS
1.33522	1.21778	SIS
0.684639	0.632479	SIS
0.661705	0.611497	SIS
0.210443	0.1979	SIS
0.180592	0.170037	SIS
1.18454	1.08308	SIS
0.232708	0.218547	SIS
0.866037	0.7959	SIS
0.292476	0.274019	SIS
0.413636	0.385802	SIS
0.707656	0.653382	SIS
0.168047	0.158278	SIS
0.867832	0.797518	SIS
0.0651688	0.0618953	SIS
0.156119	0.147094	SIS
1.0046	0.919427	SIS
0.305579	0.286084	SIS
0.245031	0.230004	SIS
0.108014	0.102072	SIS
0.226751	0.213032	SIS
0.787197	0.72487	SIS
1.3661	1.24484	SIS
0.0734119	0.0695941	SIS
1.25726	1.1489	SIS
0.395774	0.369494	SIS
0.571889	0.530125	SIS
0.158377	0.149214	SIS
0.577001	0.53482	SIS
0.116444	0.109953	SIS
1.59205	1.44275	SIS
0.708344	0.654012	SIS
0.146014	0.137709	SIS
1.49458	1.35796	SIS
0.164206	0.15468	SIS
0.132553	0.125106	SIS
0.788803	0.726324	SIS
0.579803	0.537348	SIS
0.572715	0.530881	SIS
0.142233	0.134169	SIS
0.555921	0.515599	SIS
1.15727	1.05815	SIS
0.0937716	0.0887349	SIS
0.690147	0.637458	SIS
0.268669	0.251974	SIS
0.00622392	0.00591875	SIS
3.07247	2.60939	SIS
0.318572	0.298062	SIS
0.239141	0.224519	SIS
0.608656	0.563286	SIS
0.0462607	0.0438527	SIS
0.250203	0.234763	SIS
0.791284	0.728516	SIS
0.132686	0.125225	SIS
0.301738	0.282584	SIS
0.0154217	0.0146406	SIS
0.188474	0.17742	SIS
1.03066	0.943112	SIS
0.0840073	0.079558	SIS
0.018728	0.0177933	SIS
0.158012	0.148871	SIS
0.582881	0.540152	SIS
0.631968	0.584361	SIS
1.54195	1.39953	SIS
0.832302	0.765438	SIS
0.272016	0.25505	SIS
0.0186445	0.0177136	SIS
0.543313	0.504091	SIS
0.0468543	0.0444154	SIS
0.409231	0.381797	SIS
0.225714	0.212064	SIS
0.58555	0.542559	SIS
1.27974	1.16909	SIS
0.0486802	0.0461436	SIS
0.788603	0.726138	SIS
0.00144593	0.00137976	SIS
0.206254	0.194007	SIS
0.114349	0.107994	SIS
0.224962	0.211362	SIS
0.629666	0.582267	SIS
0.389132	0.363421	SIS
0.379775	0.354796	SIS
1.35723	1.23697	SIS
0.973289	0.891645	SIS
0.326326	0.305256	SIS
0.646377	0.597434	SIS
0.0614368	0.0583298	SIS
0.549288	0.509528	SIS
2.68978	2.33941	SIS
0.121313	0.11453	SIS
0.0583076	0.0553624	SIS
0.517343	0.480236	SIS
0.508108	0.471824	SIS
0.392745	0.366731	SIS
0.35941	0.336012	SIS
0.131674	0.124274	SIS
0.806596	0.742241	SIS
0.211007	0.198434	SIS
0.0969484	0.0916985	SIS
1.17144	1.07105	SIS
1.4482	1.31671	SIS
0.0389086	0.0369015	SIS
0.353166	0.33024	SIS
0.627593	0.580379	SIS
1.82335	1.64042	SIS
0.383911	0.358608	SIS
0.080336	0.0760852	SIS
0.981166	0.89867	SIS
0.367562	0.3435	SIS
0.116614	0.11012	SIS
0.592357	0.548672	SIS
0.544812	0.505477	SIS
0.146445	0.138108	SIS
0.314604	0.294431	SIS
0.174204	0.164028	SIS
0.631355	0.583804	SIS
1.31791	1.2026	SIS
0.124505	0.117518	SIS
2.16615	1.92786	SIS
0.333283	0.311789	SIS
0.571492	0.529755	SIS
0.502624	0.466846	SIS
0.440921	0.410503	SIS
0.0196257	0.0186274	SIS
0.0727986	0.0690313	SIS
0.0952837	0.0901465	SIS
0.0775446	0.0734674	SIS
1.22606	1.12063	SIS
0.536485	0.497762	SIS
0.0326689	0.0309507	SIS
0.487919	0.453477	SIS
0.0823896	0.0780251	SIS
0.212835	0.200108	SIS
0.637723	0.589575	SIS
0.29148	0.273105	SIS
1.74741	1.57568	SIS
0.74581	0.687789	SIS
0.56302	0.522063	SIS
0.0610675	0.0579855	SIS
0.690094	0.637405	SIS
0.247116	0.231922	SIS
2.24288	1.99221	SIS
0.342594	0.320407	SIS
1.20841	1.10478	SIS
0.556831	0.516423	SIS
0.820891	0.755172	SIS
0.749252	0.690877	SIS
0.727314	0.671033	SIS
0.457943	0.426119	SIS
0.235127	0.220798	SIS
0.16	0.150733	SIS
0.0288568	0.0273582	SIS
1.09223	0.999062	SIS
0.715751	0.660664	SIS
0.629082	0.581738	SIS
0.865084	0.795034	SIS
0.461321	0.429189	SIS
0.404872	0.377814	SIS
0.104079	0.0983659	SIS
0.0315106	0.0298498	SIS
0.936249	0.858288	SIS
0.46237	0.430168	SIS
0.743278	0.685529	SIS
0.0677436	0.0643029	SIS
0.00663433	0.00631118	SIS
0.14372	0.135571	SIS
0.081628	0.0773156	SIS
0.18126	0.170653	SIS
0.0926034	0.0876473	SIS
0.283455	0.265711	SIS
0.155427	0.146454	SIS
0.282195	0.264519	SIS
0.791115	0.72836	SIS
0.818934	0.753349	SIS
0.256818	0.240935	SIS
0.44897	0.417935	SIS
0.792032	0.729175	SIS
0.0829453	0.0785508	SIS
0.0644446	0.061193	SIS
0.161978	0.152581	SIS
0.301317	0.282197	SIS
0.181039	0.170447	SIS
0.196267	0.184664	SIS
0.263168	0.246868	SIS
0.653037	0.603543	SIS
0.415704	0.387683	SIS
0.119756	0.113052	SIS
0.250861	0.235379	SIS
0.131206	0.123849	SIS
0.475985	0.442554	SIS
0.0151191	0.0143559	SIS
1.19902	1.09605	SIS
0.231569	0.217496	SIS
1.77017	1.5952	SIS
0.674559	0.623275	SIS
0.0458987	0.0435052	SIS
0.0416987	0.0395381	SIS
0.0911312	0.0862685	SIS
1.00565	0.920373	SIS
0.479204	0.445529	SIS
0.182573	0.171877	SIS
0.444391	0.41371	SIS
0.770322	0.709773	SIS
0.0125971	0.0119705	SIS
0.343344	0.321102	SIS
0.132271	0.124839	SIS
0.463651	0.431346	SIS
0.0522797	0.0496083	SIS
0.898133	0.824543	SIS
0.0153167	0.014541	SIS
0.162444	0.153017	SIS
0.131593	0.124196	SIS
0.0587444	0.0557754	SIS
0.388818	0.363127	SIS
0.394025	0.367905	SIS
0.866322	0.796151	SIS
0.978121	0.895956	SIS
0.781504	0.719767	SIS
0.138443	0.130619	SIS
1.21491	1.11058	SIS
1.11051	1.01565	SIS
0.458354	0.426491	SIS
0.389383	0.363647	SIS
0.306822	0.287232	SIS
0.177598	0.167219	SIS
0.0574061	0.0545014	SIS
0.483281	0.449304	SIS
0.856185	0.787015	SIS
0.507018	0.470817	SIS
0.285094	0.26723	SIS
0.487972	0.453524	SIS
0.413932	0.386071	SIS
0.0881668	0.0834917	SIS
0.423743	0.394895	SIS
0.0405604	0.038469	SIS
0.232031	0.217919	SIS
0.199557	0.187739	SIS
0.230422	0.21643	SIS
0.291366	0.273004	SIS
0.337973	0.31617	SIS
0.232486	0.218346	SIS
0.729824	0.673306	SIS
0.0949956	0.0898872	SIS
1.60011	1.44962	SIS
0.970326	0.888987	SIS
0.702557	0.648738	SIS
1.11654	1.02109	SIS
1.69569	1.53174	SIS
0.262673	0.246412	SIS
0.721184	0.665554	SIS
0.516061	0.479081	SIS
0.681436	0.629573	SIS
0.771741	0.711056	SIS
0.392425	0.366441	SIS
0.770306	0.709761	SIS
0.434131	0.404337	SIS
0.574997	0.532981	SIS
0.041651	0.0394913	SIS
0.112816	0.106571	SIS
0.0625531	0.0593986	SIS
0.379279	0.354338	SIS
0.0444444	0.042129	SIS
0.58121	0.538643	SIS
0.00193857	0.00185281	SIS
0.0205652	0.019533	SIS
0.273043	0.255988	SIS
0.15458	0.14567	SIS
0.119969	0.113249	SIS
1.04601	0.95709	SIS
0.263463	0.247136	SIS
0.173494	0.163371	SIS
0.839388	0.771849	SIS
0.325036	0.304066	SIS
0.00228846	0.00218928	SIS
0.157655	0.148535	SIS
0.335102	0.313476	SIS
0.000379105	0.00036749	SIS
0.155866	0.146861	SIS
0.8534	0.78449	SIS
0.0349093	0.0330852	SIS
0.551198	0.511287	SIS
0.197795	0.186096	SIS
0.308143	0.288451	SIS
0.081156	0.076865	SIS
0.0400226	0.0379505	SIS
0.130362	0.123058	SIS
0.231481	0.217414	SIS
0.938	0.859874	SIS
0.0473971	0.0449259	SIS
0.0533782	0.0506593	SIS
0.543838	0.504573	SIS
0.151991	0.143273	SIS
0.274252	0.257092	SIS
0.000351511	0.000342676	SIS
0.646083	0.597191	SIS
0.175825	0.16555	SIS
0.481806	0.447951	SIS
0.857792	0.788473	SIS
0.106491	0.100639	SIS
0.387897	0.362275	SIS
0.0543255	0.0515762	SIS
0.118914	0.112268	SIS
0.108309	0.102351	SIS
0.385583	0.360144	SIS
0.294027	0.275481	SIS
0.0179298	0.0170371	SIS
0.0444237	0.0421096	SIS
0.896708	0.823243	SIS
0.355194	0.332122	SIS
0.115215	0.108802	SIS
0.021501	0.0204233	SIS
0.702344	0.648546	SIS
0.186603	0.175635	SIS
1.15542	1.05645	SIS
0.0339957	0.0322184	SIS
0.774981	0.713917	SIS
0.00483438	0.00461408	SIS
0.041399	0.0392614	SIS
0.0810105	0.0767272	SIS
0.861778	0.792049	SIS
0.165118	0.155529	SIS
0.509364	0.47299	SIS
0.355041	0.331984	SIS
0.288634	0.270506	SIS
0.515262	0.478346	SIS
0.182992	0.172273	SIS
0.0188221	0.017878	SIS
0.600199	0.555714	SIS
0.0880134	0.083348	SIS
1.5699	1.42385	SIS
0.0235512	0.0223626	SIS
1.09797	1.00426	SIS
0.415466	0.387467	SIS
0.56206	0.521195	SIS
0.00693743	0.00659811	SIS
0.295089	0.276463	SIS
0.000503485	0.000486613	SIS
0.216721	0.203683	SIS
0.251513	0.236001	SIS
0.264799	0.248384	SIS
0.486238	0.451929	SIS
1.18987	1.08797	SIS
0.684762	0.63259	SIS
0.329318	0.308053	SIS
1.13168	1.03509	SIS
0.414729	0.38679	SIS
0.521646	0.484166	SIS
0.103026	0.0973914	SIS
0.199829	0.188008	SIS
0.199421	0.187609	SIS
0.523828	0.48621	SIS
0.0276062	0.0261868	SIS
0.969852	0.888555	SIS
1.05441	0.964653	SIS
0.211334	0.198735	SIS
0.224698	0.211121	SIS
0.111008	0.104886	SIS
0.638303	0.590096	SIS
0.127404	0.120271	SIS
0.635244	0.587302	SIS
0.189208	0.178094	SIS
0.518502	0.481288	SIS
0.0693083	0.0657622	SIS
0.0255913	0.0242841	SIS
0.171378	0.161397	SIS
0.985191	0.902229	SIS
0.711356	0.656749	SIS
0.176297	0.165997	SIS
0.474896	0.44156	SIS
0.887135	0.814817	SIS
0.405471	0.378383	SIS
1.06414	0.973524	SIS
0.0171475	0.0162972	SIS
0.259132	0.243092	SIS
1.09536	1.00189	SIS
0.37727	0.352496	SIS
0.633558	0.585796	SIS
0.364274	0.340505	SIS
0.250186	0.234744	SIS
0.368465	0.344349	SIS
0.154392	0.145497	SIS
0.179282	0.168808	SIS
0.18818	0.17714	SIS
0.29214	0.273712	SIS
0.0918186	0.0869202	SIS
0.54302	0.50382	SIS
0.658607	0.608675	SIS
0.0959398	0.0907535	SIS
0.481614	0.44777	SIS
0.0706169	0.0669881	SIS
0.524809	0.487117	SIS
0.251979	0.236435	SIS
0.539885	0.500895	SIS
0.0280435	0.0265986	SIS
0.074878	0.0709635	SIS
0.227733	0.213936	SIS
0.100372	0.0949162	SIS
0.971383	0.889938	SIS
0.175444	0.165201	SIS
0.281758	0.264121	SIS
0.741058	0.683545	SIS
0.870515	0.799957	SIS
0.0898555	0.0850812	SIS
0.234533	0.220242	SIS
0.2077	0.19535	SIS
0.879362	0.80785	SIS
0.391419	0.365513	SIS
0.750828	0.692281	SIS
0.279682	0.262188	SIS
1.1196	1.02395	SIS
0.341015	0.318956	SIS
0.0453534	0.042997	SIS
0.58769	0.544507	SIS
0.947068	0.867962	SIS
0.332302	0.310876	SIS
1.47478	1.34047	SIS
0.960659	0.880211	SIS
0.161956	0.152562	SIS
0.603523	0.558687	SIS
0.654625	0.604998	SIS
0.668252	0.617526	SIS
0.577891	0.535623	SIS
0.74792	0.689708	SIS
0.0344132	0.0326134	SIS
0.331851	0.310445	SIS
0.211889	0.199245	SIS
0.491692	0.456967	SIS
0.110413	0.104326	SIS
0.694061	0.640988	SIS
0.0954286	0.090283	SIS
0.101733	0.0961773	SIS
0.000486554	0.000471606	SIS
0.108276	0.102321	SIS
0.550501	0.510635	SIS
1.25288	1.14485	SIS
1.37244	1.25043	SIS
0.136388	0.128711	SIS
1.19397	1.09166	SIS
1.48962	1.35362	SIS
0.322314	0.301549	SIS
0.887834	0.815443	SIS
0.349201	0.32656	SIS
0.395929	0.369635	SIS
0.280852	0.263285	SIS
0.126133	0.119072	SIS
0.687771	0.635305	SIS
0.8616	0.791886	SIS
0.614504	0.568582	SIS
0.836664	0.769386	SIS
0.0867326	0.0821339	SIS
0.0843391	0.0798701	SIS
0.0134828	0.0128176	SIS
0.101501	0.0959615	SIS
0.101901	0.0963376	SIS
1.4021	1.27641	SIS
0.0151392	0.014373	SIS
2.19371	1.95057	SIS
0.0416296	0.0394712	SIS
0.715382	0.66033	SIS
0.608645	0.563278	SIS
0.0776297	0.0735468	SIS
1.63693	1.48132	SIS
0.411451	0.383818	SIS
0.490688	0.456045	SIS
0.198225	0.186499	SIS
0.0714178	0.0677495	SIS
0.642723	0.59417	SIS
0.294339	0.275769	SIS
0.741953	0.684336	SIS
0.164224	0.154696	SIS
0.885904	0.81374	SIS
0.599188	0.554811	SIS
0.150499	0.141876	SIS
0.0325119	0.0307999	SIS
1.83915	1.65328	SIS
0.633519	0.585762	SIS
0.240296	0.225601	SIS
0.151801	0.143098	SIS
0.72675	0.670532	SIS
0.0202705	0.0192523	SIS
0.886035	0.81385	SIS
0.0206681	0.0196279	SIS
0.744593	0.686727	SIS
0.121662	0.114854	SIS
0.30475	0.285335	SIS
1.61192	1.45977	SIS
0.11028	0.104204	SIS
1.16368	1.06404	SIS
0.324583	0.303655	SIS
0.08931	0.0845693	SIS
0.301679	0.28253	SIS
0.637686	0.589543	SIS
0.0759292	0.0719616	SIS
0.0877392	0.0830915	SIS
0.39939	0.372791	SIS
0.0312028	0.0295551	SIS
0.487335	0.452937	SIS
0.0809834	0.0767024	SIS
0.60828	0.562963	SIS
0.622186	0.575482	SIS
0.606027	0.560917	SIS
0.253981	0.238306	SIS
0.329015	0.307775	SIS
0.683971	0.631866	SIS
0.449692	0.418604	SIS
0.650105	0.600851	SIS
0.240951	0.226221	SIS
0.399342	0.372748	SIS
1.26532	1.15621	SIS
0.327228	0.306086	SIS
0.0353298	0.0334954	SIS
0.0451621	0.0428164	SIS
0.680511	0.628731	SIS
0.0623317	0.0591786	SIS
0.126969	0.119862	SIS
0.399154	0.372573	SIS
1.22512	1.11979	SIS
0.112751	0.106513	SIS
0.989317	0.90587	SIS
0.811189	0.746299	SIS
0.0720935	0.0683739	SIS
1.67589	1.51471	SIS
0.995996	0.911741	SIS
0.863735	0.793822	SIS
0.00787534	0.00747238	SIS
0.672103	0.621028	SIS
0.321198	0.300507	SIS
0.334754	0.313152	SIS
0.103666	0.0979816	SIS
0.710475	0.655939	SIS
0.0385197	0.0365442	SIS
0.888649	0.816161	SIS
1.00885	0.923302	SIS
0.901552	0.827595	SIS
0.402604	0.375733	SIS
0.410147	0.382611	SIS
0.051856	0.0492029	SIS
0.0741015	0.070242	SIS
0.208717	0.196302	SIS
0.928855	0.851634	SIS
0.17196	0.161939	SIS
0.8176	0.752105	SIS
0.231581	0.217507	SIS
1.30049	1.1873	SIS
0.151001	0.142344	SIS
0.349114	0.326482	SIS
0.241263	0.226524	SIS
0.762516	0.702744	SIS
0.517768	0.480624	SIS
0.0440623	0.04177	SIS
0.0442049	0.041908	SIS
0.174343	0.164154	SIS
0.0279222	0.0264862	SIS
0.515569	0.47863	SIS
0.377379	0.352599	SIS
0.564233	0.523151	SIS
0.133417	0.125908	SIS
0.160635	0.151329	SIS
1.33642	1.21885	SIS
0.103591	0.0979178	SIS
0.904583	0.83028	SIS
0.578888	0.53653	SIS
0.357447	0.334199	SIS
0.212591	0.19989	SIS
0.360707	0.337214	SIS
0.570417	0.528791	SIS
0.192961	0.181589	SIS
0.313955	0.293817	SIS
0.186585	0.175618	SIS
0.234042	0.219775	SIS
0.240765	0.226043	SIS
0.0114086	0.0108291	SIS
0.475006	0.441655	SIS
0.968419	0.887294	SIS
0.0842595	0.079795	SIS
0.61965	0.573188	SIS
1.38096	1.25798	SIS
0.500731	0.465115	SIS
0.202136	0.190156	SIS
0.451051	0.419855	SIS
0.823334	0.757359	SIS
0.137354	0.129603	SIS
0.0198911	0.018888	SIS
0.31473	0.294544	SIS
1.18653	1.08486	SIS
0.0906601	0.0858241	SIS
1.29868	1.18578	SIS
0.131229	0.123869	SIS
0.493014	0.458165	SIS
0.337134	0.315387	SIS
1.06368	0.973098	SIS
0.629719	0.582314	SIS
0.0577307	0.0548147	SIS
0.105477	0.0996904	SIS
0.267706	0.251079	SIS
0.424754	0.39583	SIS
0.477515	0.443982	SIS
0.531533	0.493228	SIS
0.0960443	0.0908525	SIS
0.427739	0.398554	SIS
0.0976447	0.0923391	SIS
0.162309	0.15289	SIS
0.378265	0.353403	SIS
0.112544	0.106319	SIS
0.286246	0.268282	SIS
0.0874842	0.0828463	SIS
0.400404	0.373733	SIS
0.762817	0.703022	SIS
0.0170371	0.0161975	SIS
0.233256	0.219057	SIS
1.3962	1.27137	SIS
0.195947	0.184366	SIS
0.732295	0.675522	SIS
0.0239682	0.0227557	SIS
0.124858	0.117853	SIS
0.286927	0.26891	SIS
1.4453	1.31419	SIS
0.336543	0.314832	SIS
0.260832	0.244656	SIS
0.0289426	0.027438	SIS
0.797136	0.733697	SIS
0.868745	0.798369	SIS
0.392923	0.366895	SIS
0.273241	0.256167	SIS
0.110109	0.104036	SIS
0.0799495	0.0757088	SIS
0.602316	0.557632	SIS
0.620333	0.573807	SIS
0.464063	0.431722	SIS
0.0931479	0.088154	SIS
0.806962	0.742577	SIS
0.662281	0.61204	SIS
0.350465	0.327733	SIS
0.145689	0.137408	SIS
0.863859	0.793933	SIS
0.0849502	0.0804485	SIS
0.0604735	0.0574159	SIS
0.0146236	0.0138919	SIS
1.13915	1.04184	SIS
0.074673	0.0707731	SIS
1.02976	0.942317	SIS
0.100855	0.0953724	SIS
1.51743	1.37837	SIS
0.359491	0.33609	SIS
0.153532	0.144703	SIS
0.0418515	0.0396791	SIS
0.28786	0.269797	SIS
1.32392	1.20778	SIS
0.278244	0.260825	SIS
0.00729403	0.00693479	SIS
0.274674	0.257497	SIS
0.745858	0.687828	SIS
0.33091	0.309566	SIS
0.473154	0.439977	SIS
0.253309	0.237674	SIS
0.48588	0.451608	SIS
0.298689	0.279788	SIS
0.141416	0.133403	SIS
0.610492	0.56496	SIS
0.124397	0.117421	SIS
0.370562	0.346277	SIS
2.10346	1.87681	SIS
0.479499	0.445794	SIS
0.333599	0.312079	SIS
0.159824	0.150559	SIS
0.466628	0.434034	SIS
0.716179	0.661058	SIS
0.704287	0.650347	SIS
0.139647	0.131746	SIS
0.302	0.282821	SIS
1.55972	1.415	SIS
0.0841342	0.079679	SIS
0.0604571	0.0573997	SIS
0.571391	0.529659	SIS
0.800955	0.737169	SIS
0.0719568	0.0682502	SIS
0.267899	0.251259	SIS
0.134066	0.126531	SIS
0.069796	0.0662207	SIS
0.391126	0.365241	SIS
0.102359	0.0967666	SIS
1.02088	0.934116	SIS
1.52059	1.38104	SIS
0.406708	0.379488	SIS
0.479228	0.445548	SIS
0.851079	0.782415	SIS
0.410196	0.382655	SIS
1.78705	1.60933	SIS
1.989	1.77853	SIS
0.628621	0.581314	SIS
0.119803	0.113097	SIS
0.206034	0.193799	SIS
0.0473907	0.0449207	SIS
1.63292	1.47793	SIS
0.350139	0.32743	SIS
0.189626	0.178474	SIS
0.427507	0.398345	SIS
0.113383	0.107096	SIS
0.441465	0.411007	SIS
0.166882	0.157178	SIS
0.846514	0.778242	SIS
0.070276	0.0666656	SIS
0.639522	0.591222	SIS
1.1733	1.07279	SIS
0.523784	0.486168	SIS
1.97817	1.76962	SIS
0.120948	0.114176	SIS
0.0718579	0.0681582	SIS
1.61336	1.46104	SIS
0.0423696	0.0401646	SIS
0.0759194	0.071952	SIS
0.214667	0.201805	SIS
0.199135	0.187343	SIS
0.351662	0.328848	SIS
0.282214	0.264541	SIS
0.0774024	0.0733307	SIS
1.1458	1.04783	SIS
0.365515	0.341628	SIS
0.627575	0.580364	SIS
0.163628	0.154143	SIS
0.425274	0.396308	SIS
2.10346	1.8768	SIS
0.155774	0.146778	SIS
1.49638	1.35958	SIS
0.796429	0.733075	SIS
0.173293	0.16318	SIS
0.17459	0.164386	SIS
0.514255	0.477422	SIS
1.26241	1.15353	SIS
0.799188	0.735541	SIS
0.0514155	0.0487739	SIS
0.0364747	0.034588	SIS
0.540191	0.501187	SIS
1.39325	1.26878	SIS
0.246657	0.231512	SIS
0.10748	0.10157	SIS
0.13931	0.131425	SIS
0.31651	0.296173	SIS
1.19011	1.08818	SIS
1.12863	1.03225	SIS
0.997756	0.913272	SIS
0.289314	0.271126	SIS
0.233013	0.218831	SIS
0.249805	0.234399	SIS
0.26489	0.248469	SIS
0.308202	0.288509	SIS
0.0472183	0.0447599	SIS
0.366371	0.342393	SIS
0.333529	0.312012	SIS
0.0588316	0.0558612	SIS
0.203756	0.191685	SIS
0.587672	0.544492	SIS
0.139717	0.131809	SIS
0.531589	0.493282	SIS
0.235195	0.220859	SIS
0.472704	0.439573	SIS
1.35316	1.23344	SIS
1.62712	1.47297	SIS
0.0588394	0.0558679	SIS
0.212614	0.19991	SIS
0.0738033	0.0699582	SIS
0.652066	0.602634	SIS
0.0960751	0.0908812	SIS
0.340488	0.318475	SIS
0.136113	0.128451	SIS
1.71675	1.54975	SIS
0.327414	0.306261	SIS
0.000413121	0.000400462	SIS
0.195407	0.183859	SIS
0.399555	0.372947	SIS
0.118891	0.112244	SIS
0.0276442	0.0262231	SIS
0.0831998	0.0787931	SIS
0.0585842	0.0556237	SIS
0.0925824	0.0876265	SIS
0.499582	0.464107	SIS
0.015714	0.014923	SIS
0.307476	0.287834	SIS
0.0694389	0.0658845	SIS
0.964593	0.883805	SIS
0.470952	0.437968	SIS
0.185336	0.174448	SIS
0.387877	0.362256	SIS
0.0461695	0.0437698	SIS
0.13591	0.12826	SIS
0.0582168	0.0552756	SIS
0.768125	0.707815	SIS
1.28156	1.17071	SIS
0.433133	0.403439	SIS
0.072755	0.0689906	SIS
0.546112	0.50665	SIS
0.387924	0.362299	SIS
0.338887	0.317009	SIS
0.407941	0.380599	SIS
0.703474	0.64957	SIS
0.294224	0.275665	SIS
0.0827867	0.0784045	SIS
0.572547	0.530729	SIS
0.527668	0.489729	SIS
0.107022	0.101139	SIS
0.85503	0.785962	SIS
0.0609235	0.0578471	SIS
0.297416	0.278612	SIS
0.491333	0.456634	SIS
0.539182	0.500259	SIS
0.022711	0.0215723	SIS
0.342435	0.320255	SIS
0.062086	0.0589482	SIS
0.152647	0.143879	SIS
0.401031	0.374316	SIS
0.16375	0.154257	SIS
0.600976	0.556424	SIS
0.363624	0.339888	SIS
0.982484	0.899822	SIS
0.188501	0.177444	SIS
0.250103	0.234666	SIS
0.444369	0.413688	SIS
0.214788	0.201913	SIS
0.00106693	0.00101444	SIS
0.332767	0.311307	SIS
0.454245	0.422738	SIS
0.43622	0.406232	SIS
0.253498	0.237854	SIS
1.14959	1.05126	SIS
0.105344	0.0995728	SIS
0.08502	0.0805178	SIS
0.658005	0.608107	SIS
0.405756	0.378629	SIS
0.772342	0.711606	SIS
1.03132	0.943729	SIS
0.0913577	0.0864807	SIS
1.14083	1.04337	SIS
0.590572	0.547061	SIS
0.109125	0.103114	SIS
1.06058	0.970256	SIS
0.188133	0.177094	SIS
0.984868	0.901937	SIS
0.536279	0.497572	SIS
0.600557	0.556043	SIS
0.384428	0.359083	SIS
0.09555	0.0903945	SIS
0.161782	0.152403	SIS
0.263664	0.24733	SIS
0.203242	0.191208	SIS
0.230422	0.216429	SIS
0.138403	0.130584	SIS
0.514492	0.477652	SIS
0.214246	0.201411	SIS
0.0430817	0.0408438	SIS
0.145892	0.137599	SIS
0.0065208	0.00620513	SIS
0.151516	0.14283	SIS
0.969553	0.888304	SIS
0.999104	0.914463	SIS
0.00565059	0.00538302	SIS
0.314171	0.29402	SIS
0.459078	0.42715	SIS
0.740434	0.682969	SIS
0.780939	0.719264	SIS
0.0745727	0.0706793	SIS
0.349781	0.327096	SIS
0.208505	0.196104	SIS
2.04903	1.8306	SIS
0.129756	0.122478	SIS
0.9219	0.845466	SIS
0.533138	0.494693	SIS
0.736026	0.679009	SIS
0.0724626	0.0687168	SIS
0.472323	0.439232	SIS
1.16457	1.06486	SIS
0.0573699	0.0544655	SIS
0.259627	0.243546	SIS
2.56425	2.24615	SIS
0.0719826	0.0682725	SIS
0.210386	0.197848	SIS
0.726369	0.670198	SIS
0.890744	0.817997	SIS
1.12311	1.02721	SIS
0.854491	0.785486	SIS
1.23839	1.13179	SIS
0.449465	0.418399	SIS
0.441269	0.410826	SIS
0.0735919	0.0697596	SIS
0.0317996	0.0301272	SIS
0.0278821	0.0264483	SIS
0.00745355	0.00708325	SIS
2.10076	1.8746	SIS
1.68262	1.52072	SIS
0.156982	0.147918	SIS
0.0741335	0.0702725	SIS
0.452853	0.421493	SIS
2.63292	2.29738	SIS
1.55071	1.40712	SIS
0.106974	0.101095	SIS
0.263009	0.246721	SIS
0.350989	0.32823	SIS
0.0521722	0.0495022	SIS
0.324726	0.303787	SIS
0.130478	0.123164	SIS
0.489703	0.455123	SIS
0.0956983	0.0905313	SIS
0.0440949	0.0418021	SIS
0.021962	0.0208644	SIS
0.0368247	0.0349286	SIS
0.427438	0.39828	SIS
0.3266	0.305509	SIS
1.06561	0.974858	SIS
0.0130017	0.0123549	SIS
0.31322	0.293143	SIS
0.990718	0.907126	SIS
1.51662	1.37766	SIS
0.140105	0.132176	SIS
0.146606	0.138258	SIS
0.461182	0.429052	SIS
0.064172	0.0609364	SIS
0.176366	0.166061	SIS
0.955583	0.875657	SIS
0.0607181	0.0576446	SIS
0.0580605	0.055122	SIS
0.26376	0.247424	SIS
0.120655	0.113895	SIS
0.0124812	0.0118575	SIS
0.0348649	0.0330441	SIS
0.0581527	0.0552119	SIS
1.02207	0.93522	SIS
0.0891881	0.0844538	SIS
0.299963	0.280949	SIS
0.184102	0.173297	SIS
0.236767	0.222308	SIS
0.15398	0.145118	SIS
0.0709624	0.067315	SIS
0.17617	0.165874	SIS
0.557188	0.516774	SIS
0.287713	0.26966	SIS
0.74808	0.689851	SIS
0.30745	0.287808	SIS
0.0429077	0.0406817	SIS
0.312777	0.292737	SIS
0.0983211	0.0929743	SIS
0.435521	0.405594	SIS
0.24491	0.229889	SIS
1.80073	1.62098	SIS
0.337513	0.315734	SIS
0.282946	0.265242	SIS
0.688602	0.636076	SIS
0.632527	0.584867	SIS
0.180357	0.169823	SIS
0.43301	0.403328	SIS
0.103516	0.0978484	SIS
1.65391	1.49565	SIS
0.227756	0.213961	SIS
0.0901319	0.0853345	SIS
0.697111	0.643726	SIS
0.485416	0.451177	SIS
0.44161	0.411136	SIS
0.596915	0.552773	SIS
0.51549	0.478558	SIS
0.226841	0.213113	SIS
0.310607	0.290711	SIS
0.036402	0.0345154	SIS
0.203782	0.191708	SIS
0.809668	0.744981	SIS
0.0581319	0.0551914	SIS
0.616612	0.570468	SIS
0.148822	0.140323	SIS
0.385556	0.360119	SIS
0.393183	0.367132	SIS
0.370419	0.346147	SIS
0.819513	0.753915	SIS
0.894728	0.821511	SIS
0.157717	0.148589	SIS
0.199051	0.187265	SIS
0.0354876	0.0336521	SIS
0.337189	0.315438	SIS
0.206052	0.193816	SIS
0.445975	0.415179	SIS
0.0273822	0.025974	SIS
0.0270973	0.0257056	SIS
1.33624	1.21871	SIS
0.365369	0.341496	SIS
0.129379	0.122122	SIS
0.669702	0.618848	SIS
1.40251	1.2768	SIS
[truncated: 928,001+ more rows]

## Sheet: Fig 1E
CHROM	POS	ID	BETA_SIS	BETA_CACS
1	65943471	rs17127656	0.20158	0.047439
1	65948791	rs7518849	0.199995	0.0465381
1	65965720	rs7534177	0.200693	0.0470245
1	222796136	rs3008614	-0.139037	-0.0419075
1	222796164	rs9441926	0.132536	0.0410184
1	222796169	rs9441835	0.132521	0.0410055
1	222796584	rs3008615	-0.140143	-0.0419287
1	222797173	rs3008616	-0.140049	-0.04192
1	222797327	rs1909195	0.13349	0.0410463
1	222798509	rs3008618	-0.14013	-0.0419406
1	222798965	rs17011666	0.135372	0.040951
1	222800632	rs2936054	-0.140487	-0.0419991
1	222802376	rs2936052	-0.142168	-0.042151
1	222803204	rs2936051	-0.142455	-0.0422442
1	222805698	rs3008622	-0.142431	-0.0422578
1	222807480	rs61827168	-0.142605	-0.0423627
1	222809408	rs3002146	-0.149005	-0.0436648
1	222809616	rs1391557	-0.148967	-0.0436467
1	222810917	rs3002148	-0.149753	-0.0437978
1	222811407	rs35700460	0.116818	0.0366831
1	222813725	rs2133187	0.116576	0.0366227
1	222813753	rs2133188	-0.1495	-0.0437723
1	222814442	rs2133189	0.11671	0.0367178
1	222814837	rs1498382	-0.149386	-0.043773
1	222816356	rs35626308	0.116762	0.0366763
1	222819221	rs1909197	0.144086	0.0426948
1	222820022	rs3008625	-0.149678	-0.0438111
1	222820639	rs17163358	0.117038	0.036736
1	222820790	rs17163360	0.11665	0.0366177
1	222822999	rs28709375	0.116724	0.0366547
1	222823529	rs17465637	0.11663	0.0366957
1	222825088	rs17011681	0.117115	0.0366619
1	222829096	rs2936020	-0.149781	-0.0437019
1	222830331	rs2936023	-0.149666	-0.043685
1	222831372	rs2088514	-0.149282	-0.0435047
1	222832295	rs2291834	0.117324	0.0371424
1	222834503	rs4575092	0.116245	0.0365685
1	222835930	rs3008629	-0.148591	-0.0436946
1	222836996	rs17465940	0.117129	0.0365776
1	222837594	rs2270707	0.141128	0.042088
1	222846882	rs12138316	0.120533	0.0385348
1	222848029	rs1391558	-0.151257	-0.0448431
1	222855335	rs3002129	-0.136812	-0.0414836
1	222857769	rs3008637	-0.149903	-0.0447035
1	222858167	rs2936049	-0.15193	-0.0451662
1	222862992	rs71524942	0.120211	0.0384053
1	222874118	rs35507977	0.15003	0.0447748
1	222874966	rs2030076	0.149809	0.0447183
1	222878175	rs11485123	0.152039	0.0452312
1	222882949	rs34433664	0.152265	0.0453816
1	222886119	rs3811465	0.153719	0.0459256
1	222904310	rs2378604	0.153785	0.0459767
1	222918945	rs61824336	0.15202	0.047446
1	222919748	rs2378606	0.145015	0.0446301
1	222923351	rs6683071	0.142308	0.0438136
1	222926678	rs12073392	0.142848	0.0440971
1	222927255	rs12063226	0.150115	0.0470763
1	222930485	rs35806535	0.137276	0.0429825
1	222938997	rs75027584	0.139003	0.0429664
1	222939236	rs35968825	0.139161	0.0430111
6	2608995	rs6918808	-0.101476	-0.0414036
6	2610545	rs12197076	-0.158903	-0.0577036
6	2611039	rs9392408	-0.10069	-0.0411657
6	2612126	rs6909529	0.0999516	0.0410081
6	2614232	rs12204551	-0.159729	-0.0575632
6	2614381	rs12190803	-0.159729	-0.0575632
6	2614582	rs12204741	-0.159738	-0.0575632
6	2614822	rs6924183	-0.0998434	-0.0410617
6	2615342	rs6927985	-0.159932	-0.0576193
6	2617267	rs12196402	-0.159884	-0.0576136
6	2618021	rs7742413	-0.0944836	-0.0393577
6	2619971	rs12195939	-0.157168	-0.0567861
6	2620193	rs12205879	-0.157168	-0.0567861
6	2621899	rs2794565	0.0988338	0.0407887
6	2622105	rs900398	-0.156852	-0.0566631
6	2622911	rs1545849	0.154707	0.0567238
6	2624053	rs17135340	-0.15729	-0.0583841
6	2624381	rs12213592	-0.157503	-0.0584511
6	2624604	rs12213751	-0.1575	-0.0584546
6	2624842	rs12213864	-0.152108	-0.0560709
6	2625101	rs7750686	-0.0977162	-0.0399742
6	2625304	rs7771891	-0.152255	-0.0560528
6	2626083	rs12190315	-0.157645	-0.0584813
6	2627901	rs12199629	-0.152853	-0.0561719
6	2629151	rs7759042	-0.152113	-0.0561134
6	2633674	rs6930750	-0.14879	-0.0559333
6	12903957	rs9349379	0.179022	0.0613889
6	12919867	rs2876303	0.108545	0.0361157
6	12922652	rs9369650	0.108426	0.0360487
6	12925936	rs1953088	0.10823	0.0361396
6	32112626	rs3130279	0.127283	0.0487676
6	32119898	rs3131283	0.13356	0.052362
6	32138545	rs3130283	0.129925	0.0503166
6	32147761	rs3134943	0.122911	0.048654
6	32151994	rs1800684	0.132965	0.0520994
6	32161396	rs3132940	0.122232	0.0500241
6	32172065	rs1044506	0.124	0.0506006
6	32180146	rs3131294	0.125485	0.0506984
6	32190028	rs3132946	0.126191	0.0504227
6	32213150	rs9267955	0.133642	0.0551733
6	32220397	rs9267992	0.134478	0.0552796
6	32237926	rs6913182	0.10068	0.0460568
6	32245370	rs9268103	0.115515	0.0503273
6	32246919	rs9268104	0.133489	0.0555215
6	32247115	rs9268106	0.133499	0.0555055
6	32249987	rs9268118	0.136509	0.0562206
6	32255454	rs9268138	0.134093	0.0555906
6	32259527	rs9268148	0.115982	0.0504381
6	32262406	rs6457535	0.131844	0.0549911
6	32263099	rs9268149	0.11536	0.0499641
6	32266021	rs9268154	0.113952	0.0501001
6	32266310	rs9268155	0.113965	0.0501024
6	32278635	rs9268199	0.0996456	0.0494941
6	32279938	rs9268205	0.114415	0.0499255
6	32288089	rs6920338	0.127308	0.0538924
6	32289390	rs9268234	0.11289	0.0492134
6	32295419	rs9268247	0.13674	0.0555849
6	32295965	rs7451330	0.12896	0.0530595
6	32296117	rs7451361	0.103608	0.0437589
6	32297901	rs3132958	0.103678	0.0441303
6	32297906	rs3129947	0.104854	0.0445713
6	32298942	rs3132959	0.103118	0.0439928
6	32300809	rs3129960	0.118301	0.050507
6	32305979	rs3129900	0.12116	0.051568
6	32306970	rs3117138	0.102604	0.043721
6	32308465	rs3132943	0.10235	0.0436447
6	32309280	rs2022531	0.103481	0.043981
6	32310211	rs3129903	0.104435	0.0435361
6	32310396	rs3129904	0.103243	0.0440325
6	32310415	rs3132955	0.103249	0.0440332
6	32312082	rs6904320	0.104257	0.0432619
6	32312353	rs7383144	0.104404	0.0433043
6	32312610	rs9268268	0.103935	0.0431545
6	32314738	rs3132964	0.103932	0.0438031
6	32315727	rs910049	0.105232	0.0434862
6	32315975	rs3117126	0.103695	0.0431385
6	32316016	rs3117125	0.118661	0.0503832
6	32316240	rs3117124	0.102559	0.0439666
6	32316389	rs3117123	0.103995	0.0433869
6	32318610	rs3117119	0.11719	0.0495194
6	32319387	rs3117118	0.10459	0.0443888
6	32320153	rs3132963	0.117418	0.0488331
6	32321272	rs3117117	0.131492	0.0536952
6	32322433	rs3132962	0.104471	0.0442503
6	32322470	rs3129906	0.104605	0.0442557
6	32323745	rs3129907	0.107515	0.0447383
6	32324055	rs3117115	0.135338	0.0553299
6	32324520	rs3117114	0.104965	0.0443624
6	32325292	rs3117113	0.104805	0.0442858
6	32325835	rs2894249	0.103553	0.044021
6	32326246	rs9268305	0.103633	0.0440427
6	32326921	rs9268310	0.103635	0.0440437
6	32329598	rs9268321	0.134118	0.0552779
6	32330168	rs6905601	0.10376	0.0440791
6	32330477	rs3129912	0.103891	0.0441495
6	32330705	rs3117112	0.103983	0.0441696
6	32330768	rs2223637	0.103977	0.0441668
6	32334241	rs3129928	0.103681	0.0440421
6	32334404	rs3129929	0.103692	0.0440464
6	32335516	rs3129931	0.102932	0.0442117
6	32336127	rs3129932	0.103662	0.0440456
6	32336187	rs3129934	0.117348	0.0497702
6	32336211	rs3129936	0.103341	0.0439956
6	32336495	rs3129938	0.117361	0.0497678
6	32338400	rs3117111	0.100401	0.043331
6	32338901	rs2050191	0.105811	0.0447198
6	32362416	rs2076534	0.121312	0.0453297
6	32364667	rs3117139	0.137894	0.052812
6	32367017	rs3117116	0.13257	0.0503058
6	32383050	rs4959027	0.119147	0.0457455
6	32385399	rs3135377	0.119525	0.0459042
6	32386471	rs4412247	0.119628	0.0459648
6	32388144	rs2395165	0.119651	0.0460117
6	32388546	rs2213581	0.120305	0.045983
6	32389255	rs3135365	0.119971	0.0450612
6	32392906	rs3135352	0.142748	0.0557198
6	32392981	rs3135350	0.142345	0.055643
6	32393235	rs3129971	0.142426	0.0556802
6	32397309	rs3129849	0.126746	0.0502102
6	32397784	rs3129852	0.126238	0.0500113
6	32398748	rs3135341	0.126171	0.0499736
6	32399159	rs4504509	0.125953	0.0499388
6	32401079	rs3129860	0.13357	0.0516117
6	32402686	rs3135334	0.126185	0.0500302
6	32404048	rs3129865	0.135593	0.0528528
6	32404377	rs3129868	0.13512	0.0525218
6	32406473	rs9268633	0.126431	0.050111
6	32406579	rs9268635	0.142171	0.0554719
6	32406704	rs3763321	0.126953	0.0502463
6	32408917	rs3129880	0.10636	0.0439703
6	32409056	rs9268652	0.110356	0.0423948
6	32409058	rs9268653	0.14555	0.0570615
6	32410137	rs3129883	0.107173	0.0409891
6	32410576	rs3129886	0.107138	0.0409874
6	32410987	rs3135391	0.144771	0.0567662
6	32411726	rs3129888	0.114918	0.0443446
6	32412580	rs7197	0.105729	0.0444366
6	32413051	rs3135388	0.145022	0.0569101
6	32413545	rs3129889	0.144289	0.056929
6	32415109	rs3135387	0.115436	0.0445964
6	32421227	rs3129895	0.145325	0.0558004
6	32422125	rs3129898	0.145579	0.0559199
6	32423915	rs9268807	0.148733	0.0575018
6	32429582	rs9268851	0.143768	0.056874
6	32432969	rs9268925	0.143155	0.0571053
6	32433085	rs9268927	0.142877	0.0569332
6	32434978	rs9268978	0.142612	0.0568541
6	32438783	rs9269047	0.142518	0.0568258
6	32493298	rs111911331	0.125937	0.0509324
6	32497961	rs1064587	0.108877	0.0463841
6	32497962	6:32497962:T_C	0.135805	0.0512402
6	32501122	rs76817401	0.122054	0.0503367
6	32503613	rs77675186	0.12906	0.0521417
6	32503930	rs34582150	0.129964	0.0526102
6	32504571	rs67170736	0.133609	0.0529215
6	32505126	rs67813643	0.127378	0.0517244
6	32505551	rs68141957	0.129913	0.0522341
6	32509417	rs28776176	0.128992	0.0522218
6	32511698	rs66559992	0.129006	0.0522962
6	32513076	rs71534541	0.134056	0.0534765
6	32517398	rs28880026	0.132054	0.0537563
6	32519005	rs28490179	0.1269	0.0510508
6	32519108	rs28639433	0.128569	0.0521335
6	32520983	rs61593055	0.133195	0.0520637
6	32521484	rs71536528	0.130783	0.0526972
6	32522389	rs36149991	0.128214	0.0512557
6	32522401	rs36183131	0.12894	0.0515233
6	32522434	rs35570280	0.129276	0.051679
6	32522813	6:32522813:A_T	0.13215	0.0527171
6	32523385	rs73397431	0.132925	0.0510812
6	32526670	rs34195497	0.128618	0.0515261
6	32530198	rs35464393	0.126622	0.0503754
6	32549259	rs9269795	0.128977	0.0520625
6	32549284	rs9269797	0.124061	0.0505869
6	32549501	6:32549501:A_C	0.129763	0.0524352
6	32549711	rs9269814	0.130398	0.0524418
6	32553142	rs9270022	0.129545	0.0522102
6	32553740	rs9270050	0.117303	0.0465064
6	32554386	rs9270090	0.127123	0.0506731
6	32554607	rs9270101	0.129032	0.0521524
6	32554726	rs9270104	0.114899	0.0461253
6	32561794	rs9270602	0.129261	0.052233
6	32566011	rs9270656	0.128519	0.0521922
6	32572461	rs9270928	0.128201	0.051085
6	32573991	rs9270984	0.114087	0.0457582
6	32574060	rs9270986	0.12514	0.0505569
6	32575369	rs9271055	0.128086	0.0518529
6	32575544	rs9271061	0.127841	0.0518889
6	32575575	rs9271062	0.126244	0.0513487
6	32575700	rs9271069	0.13368	0.0532011
6	32576764	rs9271116	0.105948	0.0451153
6	32577385	rs9271147	0.13392	0.0544934
6	32577531	rs9271152	0.129365	0.0519622
6	32577586	rs9271155	0.12881	0.051802
6	32578285	rs9271184	0.124164	0.0521428
6	32578449	rs9271191	0.127791	0.0517825
6	32578885	rs9271203	0.1278	0.0517841
6	32580411	rs9271256	0.128288	0.0520667
6	32580637	rs2395515	0.127985	0.0519071
6	32580723	rs3997873	0.134329	0.0533952
6	32581333	rs3129749	0.127444	0.0516595
6	32581515	rs3129750	0.127683	0.0517444
6	32583543	rs9271347	0.134055	0.0529973
6	32583860	rs9271351	0.1338	0.0531688
6	32584014	rs9271353	0.133725	0.0531616
6	32584066	rs9271354	0.133776	0.0531229
6	32584609	rs3129757	0.1338	0.0531541
6	32585755	rs3129762	0.133747	0.0531288
6	32586019	rs3135005	0.133735	0.0531471
6	32586854	rs9271366	0.133878	0.0530879
6	32587768	rs9271413	0.133587	0.0531118
6	32587897	rs9271423	0.133564	0.0531659
6	32588877	rs9271481	0.133627	0.0530247
6	32589842	rs9271525	0.130927	0.0524427
6	32591751	rs4959030	0.131593	0.0536487
6	32594901	rs3104391	0.131195	0.0521407
6	32600375	rs3104373	0.134557	0.0521478
6	32601684	rs2002779	0.125899	0.0511395
6	32605558	rs9272458	0.1281	0.0521595
6	32608821	rs4286817	0.130141	0.0516189
6	32610461	rs9260	0.0981916	0.0444739
6	32627958	rs7656	0.123771	0.0494495
6	32648500	rs3129781	0.130964	0.0524808
6	32659838	rs3129718	0.132601	0.0538134
6	82666980	rs62425445	0.118261	0.0325102
6	82671826	rs1578654	-0.11944	-0.0316673
6	82680878	rs12193516	0.109256	0.0288075
6	82685585	rs10943840	0.109336	0.0288317
6	82692160	rs4706916	0.107989	0.0282895
6	82698677	rs12216278	0.10891	0.0286207
6	82703335	rs10806235	0.110129	0.028665
6	82710144	rs6906586	0.109944	0.0286004
6	82716275	rs1582218	0.111089	0.02888
6	160751531	rs9295128	0.416386	0.185052
6	160985526	rs118039278	0.318051	0.0997077
6	160997118	rs74617384	0.317806	0.0996687
6	161005610	rs55730499	0.313853	0.0965728
6	161010118	rs10455872	0.313205	0.0974848
6	161013013	rs140570886	0.440575	0.203721
6	161108144	rs2315065	0.28774	0.0946995
6	161111700	rs186696265	0.499564	0.209409
6	161123451	rs4252185	0.282218	0.0915246
8	22048970	rs73225855	0.196969	0.0751698
8	22048971	rs73225856	0.196969	0.0751698
8	22049341	rs73225858	0.198265	0.075518
8	22050584	rs73225862	0.199104	0.0751569
8	22051281	rs149076167	0.198089	0.0752001
8	22052894	rs73225863	0.199645	0.0755484
8	22055559	rs4072420	0.201533	0.0762554
8	22056259	rs149714437	0.242846	0.0913794
8	55213536	rs2594812	0.108833	0.0284078
8	55213574	rs2594811	0.108936	0.0284181
8	126500031	rs28601761	-0.110364	-0.0378238
9	21961866	rs7041637	0.183025	0.0652222
9	21964463	rs67226702	0.183731	0.0652317
9	21966221	rs3731257	0.167831	0.0590417
9	21974218	rs3731239	-0.15719	-0.053562
9	21995882	rs2518723	-0.169267	-0.0593874
9	21997015	rs61271866	-0.189755	-0.0648075
9	21997872	rs3218020	0.224559	0.0801377
9	21998660	rs3218012	0.181848	0.0637097
9	21998757	rs3218009	-0.182605	-0.0633926
9	21999328	rs2811713	-0.194261	-0.0684468
9	22003223	rs3217992	0.221743	0.0809091
9	22003367	rs1063192	0.202823	0.0730756
9	22009698	rs2069418	0.199612	0.0709106
9	22010004	rs2069416	0.218386	0.0783558
9	22011642	rs573687	-0.189857	-0.0671858
9	22012051	rs13298881	0.236021	0.0865171
9	22012422	rs545226	-0.179295	-0.0630319
9	22013411	rs10811640	0.186059	0.064244
9	22013805	rs10757263	0.185926	0.0641709
9	22014137	rs10811641	0.219609	0.0782388
9	22015465	rs1101330	-0.192685	-0.0685835
9	22017101	rs2106120	0.186559	0.0649117
9	22017550	rs2106119	0.186577	0.0651091
9	22017836	rs643319	-0.173387	-0.0604485
9	22018781	rs7044859	0.187062	0.0651983
9	22019129	rs523096	-0.197909	-0.0703301
9	22019156	rs62556547	-0.189106	-0.0640808
9	22019673	rs518394	-0.196484	-0.0699944
9	22019732	rs10757264	0.167457	0.0574552
9	22020493	rs490005	-0.163446	-0.056423
9	22021172	rs597816	-0.182593	-0.0641381
9	22021615	rs568447	-0.198821	-0.0723034
9	22021737	rs567453	-0.173981	-0.0615272
9	22022376	rs581876	-0.197067	-0.0707168
9	22023795	rs10965212	0.196636	0.0704311
9	22024023	rs504318	-0.174565	-0.0617554
9	22024351	rs496892	-0.175029	-0.0619393
9	22024966	rs10811643	0.189112	0.0668537
9	22025067	rs10811644	0.189065	0.066836
9	22025240	rs7035484	0.18904	0.0668107
9	22025493	rs10738604	0.22959	0.0829716
9	22026077	rs615552	-0.199734	-0.0718887
9	22026594	rs613312	-0.209039	-0.0765762
9	22026639	rs543830	-0.209003	-0.0765588
9	22026834	rs1591136	0.196497	0.0707607
9	22027402	rs599452	-0.20936	-0.0765919
9	22028406	rs62560774	-0.200515	-0.0712188
9	22028801	rs7049105	0.196731	0.0708308
9	22029080	rs679038	-0.209511	-0.0765138
9	22029445	rs10965215	0.198187	0.0708475
9	22029547	rs564398	-0.210359	-0.0763774
9	22030027	rs4977753	0.198169	0.0707947
9	22031005	rs7865618	0.218283	0.0788152
9	22032119	rs10115049	0.192622	0.0696018
9	22032152	rs634537	-0.210663	-0.0765695
9	22033366	rs2157719	0.214479	0.0775893
9	22034719	rs2151280	0.197534	0.0704339
9	22036112	rs1008878	0.215974	0.0780541
9	22036367	rs1556515	0.215727	0.0780441
9	22040765	rs1333037	0.214171	0.0770507
9	22041443	rs1360590	0.197859	0.0704131
9	22043612	rs1412830	-0.175352	-0.0642256
9	22043819	rs1333036	0.199442	0.0706987
9	22043926	rs1412829	-0.211349	-0.0764819
9	22045317	rs1360589	0.215468	0.0783715
9	22047945	rs10120806	0.201192	0.0711555
9	22048391	rs7027950	0.201173	0.0710435
9	22048414	rs7028268	0.240337	0.0863073
9	22048683	rs7028570	0.201302	0.071078
9	22048859	rs10757265	0.201284	0.0713097
9	22049130	rs10738605	0.194523	0.0687683
9	22049555	rs10757266	0.200934	0.0711696
9	22049656	rs10811645	0.201617	0.0714216
9	22050613	rs944799	0.203528	0.0719456
9	22050898	rs944800	0.202815	0.0721988
9	22051670	rs944801	0.217929	0.0786909
9	22052734	rs6475604	0.21651	0.0782956
9	22052810	rs10757267	0.205124	0.0724363
9	22053591	rs11790231	0.262722	0.0875734
9	22053687	rs10965219	0.205942	0.0726421
9	22053709	rs7027048	0.205632	0.0725989
9	22054040	rs7030641	0.219288	0.078575
9	22054690	rs7874604	0.206505	0.0727416
9	22055048	rs2383204	0.206752	0.0726736
9	22056295	rs7853090	0.228247	0.0808688
9	22056359	rs7866783	0.226836	0.0808369
9	22056499	rs10120688	0.22683	0.0801736
9	22059905	rs10757268	0.215322	0.0737307
9	22060136	rs2095144	0.216524	0.0740919
9	22060935	rs2383205	0.234745	0.0808674
9	22061562	rs2184061	0.234208	0.0805097
9	22061614	rs1537378	0.234457	0.0810043
9	22064391	rs8181050	0.233106	0.0802662
9	22064465	rs8181047	0.213428	0.073096
9	22065002	rs10811647	0.27582	0.0973274
9	22065657	rs1333039	0.232935	0.080073
9	22067004	rs10965223	0.233136	0.0800144
9	22067276	rs10965224	0.232857	0.0800313
9	22067542	rs10811648	0.234321	0.0804656
9	22067554	rs10811649	0.233561	0.0802613
9	22067593	rs10811650	0.276873	0.0976348
9	22067830	rs10811651	0.232802	0.0799704
9	22068652	rs4977756	0.232777	0.0800164
9	22071750	rs4451405	0.232705	0.0807771
9	22072264	rs10757269	0.284288	0.0978878
9	22072301	rs9632884	0.284624	0.0976207
9	22072638	rs9632885	0.285044	0.097874
9	22072719	rs10757270	0.279427	0.0992181
9	22073996	rs1855185	0.268121	0.0886937
9	22076071	rs1831733	0.290983	0.099788
9	22076795	rs10757271	0.291512	0.0998384
9	22077085	rs10811652	0.292827	0.0998992
9	22077543	rs1412832	0.211947	0.072874
9	22081397	rs10116277	0.307454	0.106043
9	22081796	rs10965227	-0.154313	-0.0515551
9	22081850	rs6475606	0.307713	0.105966
9	22082375	rs1547705	0.264542	0.0986068
9	22083404	rs1333040	0.254541	0.0875264
9	22084310	rs1537370	0.309015	0.106304
9	22085598	rs1970112	0.311562	0.107462
9	22086826	rs66478960	-0.164774	-0.0540848
9	22087473	rs7857345	0.256848	0.087709
9	22088090	rs10738606	0.331669	0.112117
9	22088094	rs10738607	0.331608	0.1121
9	22088260	rs10757272	0.331377	0.112026
9	22096055	rs10757274	0.328437	0.110967
9	22098574	rs4977574	0.328879	0.111194
9	22098619	rs2891168	0.328823	0.111248
9	22099568	rs1537371	0.3308	0.111608
9	22100176	rs1556516	0.330358	0.11142
9	22101702	rs6475608	0.141136	0.0494416
9	22102165	rs7859727	0.330071	0.111691
9	22102437	rs62555370	-0.215891	-0.0715768
9	22103183	rs1537372	0.323268	0.112765
9	22103341	rs1537373	0.329985	0.11117
9	22103813	rs1333042	0.329663	0.11128
9	22105927	rs7859362	0.307455	0.104086
9	22106225	rs10757275	0.307043	0.104081
9	22106271	rs6475609	0.307434	0.104109
9	22106731	rs1333043	0.307192	0.104029
9	22107238	rs62555371	-0.214133	-0.0708268
9	22110131	rs1412834	0.306051	0.103743
9	22112241	rs7341786	0.305258	0.103784
9	22112427	rs7341791	0.304983	0.103714
9	22112599	rs10511701	0.304599	0.103917
9	22114469	rs10733376	0.305902	0.103676
9	22114495	rs10738609	0.306053	0.103761
9	22115026	rs2383206	0.305375	0.103461
9	22115286	rs944797	0.305488	0.10348
9	22115589	rs1004638	0.306198	0.103788
9	22115959	rs2383207	0.305551	0.103604
9	22116046	rs1537374	0.305975	0.103717
9	22116071	rs1537375	0.305423	0.103927
9	22116220	rs1537376	0.305995	0.103638
9	22119195	rs1333045	0.303126	0.102646
9	22121349	rs10217586	0.294937	0.102156
9	22123766	rs10738610	0.319024	0.108334
9	22124123	rs1333046	0.319888	0.10872
9	22124140	rs7857118	0.321534	0.109023
9	22124450	rs10757277	0.329178	0.109454
9	22124472	rs10811656	0.329432	0.109067
9	22124477	rs10757278	0.328729	0.1093
9	22124504	rs1333047	0.330922	0.109761
9	22124630	rs10757279	0.330362	0.110139
9	22124744	rs4977575	0.331394	0.109877
9	22125347	rs1333048	0.319198	0.10828
9	22125503	rs1333049	0.326507	0.108448
9	22125913	rs1333050	0.192584	0.0682852
9	119241165	rs34499708	0.145332	0.0506284
9	119241635	rs12684144	0.145112	0.0504516
9	119241662	rs12683023	0.145112	0.0504516
9	119243634	rs1040851	-0.110612	-0.039075
9	119245085	rs7858153	0.146202	0.0509501
9	119245127	rs7873551	0.146192	0.0507599
9	119248059	rs17220352	0.157389	0.0528268
9	119251786	rs13290589	0.158072	0.053089
9	119252629	rs6478241	-0.118281	-0.0379216
9	119254358	rs35109285	0.15727	0.0529717
9	119254725	rs10817898	-0.108189	-0.034796
9	119255297	rs34979631	0.158548	0.0536799
9	119257528	rs34278882	0.157876	0.0528954
9	119258583	rs3891689	0.168351	0.0549518
9	119258820	rs4837565	0.161104	0.053174
9	119262362	rs79413975	0.153632	0.0527383
9	119262840	rs55695529	0.153648	0.0527187
9	119264097	rs11792948	-0.112389	-0.0365894
9	119265926	rs62575439	0.153812	0.0528308
9	119268192	rs58640933	0.151453	0.0522578
9	119268961	rs12002911	0.151459	0.0522716
9	119271254	rs4837578	0.163578	0.0555972
9	119271465	rs4837579	0.152128	0.0524443
9	119274101	rs57101343	0.151087	0.0521055
9	119275861	rs55751761	0.152217	0.0523837
9	119277178	rs62574369	0.151512	0.0522181
9	119280371	rs57691685	0.152349	0.0524365
9	119281082	rs62574371	0.152349	0.0524365
9	119282203	rs62574372	0.152349	0.0524365
9	119283639	rs75148528	0.152344	0.0524426
9	119284209	rs11999663	0.152344	0.0524426
9	119284304	rs1830582	0.151662	0.0522876
9	119284614	rs1830583	0.152344	0.0524426
9	119285336	rs59494978	0.15188	0.0524086
9	119287922	rs4837589	0.149609	0.0516983
9	119290687	rs74881632	0.14946	0.0517187
9	119290976	rs62574375	0.149007	0.0516091
9	119291389	rs62574376	0.148823	0.0515772
9	119292033	rs55904938	0.151029	0.0522321
9	119293843	rs59325309	0.14959	0.0518033
9	119296733	rs4837600	0.150816	0.0521637
9	119296997	rs4836740	0.150816	0.0521637
9	119299346	rs4837604	0.149639	0.0517988
9	119299614	rs4837605	0.149639	0.0517988
9	119299839	rs9942928	0.149703	0.0518318
9	119301290	rs76346015	0.151095	0.052041
9	119304002	rs57292742	0.144763	0.0503979
9	119305313	rs55904272	0.146671	0.0509317
9	119305347	rs55681291	0.145452	0.0505672
9	119305421	rs7042951	0.144716	0.0503917
9	119305424	rs56103734	0.145368	0.0505352
9	119305516	rs55842808	0.145411	0.0505566
9	119305993	rs57366433	0.144845	0.0504469
9	119306130	rs41308928	0.145452	0.0505734
9	119310066	rs62574401	0.14034	0.0508664
9	119310365	rs4837614	0.139893	0.0508376
9	119310564	rs4836746	0.139922	0.0507751
9	119310999	rs4837616	0.139833	0.0507591
9	119311400	rs62574403	0.139696	0.0506328
9	119311443	rs62574404	0.139745	0.0506306
9	119311468	rs62574405	0.139745	0.0506306
9	119311726	rs57557118	0.13942	0.0505861
9	119312475	rs60209746	0.140917	0.051348
9	119312489	rs62574407	0.140654	0.0512561
9	119313708	rs12238214	0.139675	0.0507713
9	119314116	rs4836748	0.139528	0.050687
9	119314131	rs59590954	0.139488	0.0506789
9	119314186	rs55651724	0.139425	0.0506428
9	119314889	rs4836749	0.138822	0.0504996
9	119317660	rs62574410	0.139114	0.0504786
9	119320107	rs41305463	0.139164	0.0504914
9	119320945	rs4837620	0.139061	0.0504675
9	119321131	rs4836753	0.139084	0.0504852
9	119321202	rs4837621	0.139077	0.0504874
9	119322506	rs61520570	0.139084	0.0504852
9	119322554	rs61700493	0.139084	0.0504852
9	119323249	rs62574423	0.139084	0.0504852
9	119323390	rs62574424	0.139124	0.0504985
9	119323973	rs55673802	0.139084	0.0504852
9	119324316	rs62574426	0.139067	0.0504744
9	119324318	rs62574427	0.139067	0.0504744
9	119324367	rs59443045	0.139084	0.0504852
9	119324418	rs62574429	0.139067	0.0504744
9	119324581	rs59375457	0.139067	0.0504744
9	119324583	rs10116835	0.139734	0.0506383
9	119324647	rs59983726	0.139084	0.0504852
9	119324932	rs55920375	0.139084	0.0504852
9	119324994	rs60542122	0.139084	0.0504852
9	119325456	rs58637290	0.139084	0.0504852
9	119325489	rs56728425	0.139118	0.0504827
9	119325522	rs57610989	0.139069	0.0504934
9	119325586	rs60716541	0.139698	0.051033
9	119325640	rs62576080	0.140649	0.0512984
9	119325787	rs62576081	0.13914	0.0505021
9	119328378	rs58494876	0.138999	0.0504888
9	119328532	rs60542839	0.13898	0.0504826
9	119329247	rs73655407	0.139167	0.0504968
9	119329434	rs73655408	0.139103	0.0504635
9	119329636	rs73655409	0.139078	0.0504576
9	119329760	rs62576087	0.139103	0.0504635
9	119329779	rs58037465	0.139192	0.0504795
9	119330272	rs9969846	0.139157	0.0505076
9	119330515	rs9969799	0.139157	0.0505076
9	119330635	rs9969692	0.139093	0.0504743
9	119330792	rs41266665	0.139097	0.0504679
9	119331129	rs41266667	0.138813	0.0505202
9	119331287	rs4836763	0.13881	0.0505156
9	119331477	rs4836765	0.138848	0.0505322
9	119332511	rs4837633	0.138702	0.0505031
9	119332516	rs4837634	0.138664	0.0504865
9	119332640	rs4837635	0.138768	0.0504989
9	119332813	rs62576091	0.138601	0.050492
9	119332823	rs62576092	0.138823	0.0505024
9	119333192	rs73655411	0.138791	0.0505033
9	119333294	rs61121378	0.138567	0.0504604
9	119333569	rs59299461	0.139109	0.0505788
9	119333696	rs56367245	0.138958	0.0505546
9	119333916	rs58077965	0.138947	0.0506142
9	119334290	rs61654164	0.138947	0.0506142
9	119334663	rs4836766	0.138947	0.0506142
9	119335554	rs73655413	0.138947	0.0506142
9	119335857	rs56232900	0.138861	0.0505756
9	119336189	rs12347431	0.138881	0.0506009
9	119336613	rs73655414	0.138994	0.0506337
9	119336678	rs62576101	0.138994	0.0506337
9	119336964	rs60949535	0.138978	0.0506296
9	119337406	rs16933688	0.139094	0.0506205
9	119337861	rs1570197	0.138966	0.0505693
9	119338307	rs4837641	0.13894	0.0505795
9	119339271	rs62576102	0.138889	0.050612
9	119340133	rs1570199	0.139029	0.050748
9	119340643	rs58653571	0.139065	0.0506953
9	119340703	rs57243279	0.139007	0.0508043
9	119342637	rs12005761	0.138946	0.0507519
9	119343617	rs7867264	0.138443	0.0503189
9	119343698	rs16933712	0.13864	0.0506644
9	119349430	rs56023289	0.139125	0.0507956
9	119351506	rs58020900	0.138963	0.050782
9	119351967	rs60853238	0.139021	0.0508016
9	119364296	rs4836776	0.138237	0.050636
9	119370875	rs62576130	0.1472	0.0557235
9	119381297	rs58864523	0.138345	0.0506822
9	119382392	rs62576680	0.138332	0.0507132
9	119393423	rs55974177	0.138123	0.05059
9	119394210	rs112965656	0.138762	0.0507431
9	119394569	rs7391021	0.137877	0.0505753
9	119405831	rs55671228	0.138559	0.0505402
9	119411226	rs4837715	0.138683	0.0507662
9	119415094	rs59878225	0.139045	0.0511591
9	119424130	rs62574161	0.138723	0.0511557
9	119434113	rs73655468	0.14766	0.0529885
9	119441586	rs57816386	0.137362	0.0505398
9	119457995	rs62574187	0.138082	0.0506017
9	119464286	rs62574188	0.139407	0.0512058
9	119471408	rs56042345	0.139897	0.051286
9	119473074	rs60203546	0.13946	0.0509912
9	119474700	rs1441748	0.139983	0.0510451
9	119479868	rs62574194	0.140475	0.0516133
10	44736284	rs631414	-0.116411	-0.026831
10	44737144	rs617481	-0.115998	-0.0267448
13	110788441	rs2000660	-0.224342	-0.0704035
13	110792743	rs12875271	-0.210131	-0.0678791
13	110793123	rs656533	-0.2124	-0.0683999
13	110795080	rs686090	-0.212853	-0.0688796
13	110802123	rs13260	-0.208813	-0.067336
13	110804809	rs650724	-0.211021	-0.0673738
13	110818102	rs11617955	-0.160926	-0.0599315
13	111049623	rs9515203	-0.134692	-0.0490296
15	78973393	rs8043123	0.116605	0.0391011
15	78973772	rs57260218	0.116206	0.0389933
15	78997922	rs12907178	-0.119467	-0.0410985
15	78998061	rs12907511	-0.11945	-0.0411039
15	78999552	rs11633519	-0.120032	-0.0412645
15	79001699	rs12899940	-0.128003	-0.0428977
15	79004642	rs11633170	-0.123585	-0.0415927
15	79005524	rs11629824	-0.122805	-0.0413838
15	79005579	rs11634628	-0.122791	-0.0414277
15	79006442	rs11072793	-0.122947	-0.0412505
15	79006582	rs11072794	-0.122913	-0.0413835
15	79010046	rs9888691	-0.122879	-0.0413051
15	79011073	rs4887078	-0.123164	-0.0414343
15	79014517	rs7497235	-0.122731	-0.0415991
15	79019086	rs11629639	-0.122717	-0.0413923
15	79019578	rs899997	-0.122794	-0.0414374
15	79021140	rs1814880	-0.124578	-0.0420286
15	79021908	rs1809412	-0.123138	-0.0415439
15	79027814	rs11072799	-0.127308	-0.0427228
15	79028120	rs1809414	-0.127282	-0.0427164
15	79029396	rs1383634	-0.121475	-0.0411382
15	79029492	rs1825086	-0.121475	-0.0411382
15	79029511	rs1383635	-0.122016	-0.0412848
15	79029587	rs1904920	-0.121488	-0.0411385
15	79029723	rs2219939	-0.121518	-0.0411391
15	79030049	rs12901228	-0.121603	-0.0411319
15	79030499	rs11852909	-0.121214	-0.0410485
15	79030526	rs11856441	-0.128209	-0.0430549
15	79031290	rs12907207	-0.119452	-0.0401224
15	79031329	rs12906977	-0.119278	-0.0401235
15	79031357	rs12906847	-0.119628	-0.0401877
15	79031473	rs12907432	-0.119334	-0.040202
15	79031485	rs12907536	-0.119418	-0.0402207
15	79032355	rs12913779	-0.122063	-0.0412657
15	79032469	rs755998	-0.122151	-0.0412994
15	79032744	rs2017091	-0.122157	-0.0412004
15	79033278	rs2017297	-0.123765	-0.0421651
15	79033489	rs7176070	-0.127252	-0.0432427
15	79033534	rs12899201	-0.122329	-0.0416832
15	79033925	rs12904489	-0.120532	-0.0409635
15	79034124	rs8030335	-0.120844	-0.0411334
15	79034260	rs8030090	-0.120869	-0.0411412
15	79041128	rs12148817	-0.121376	-0.0410695
15	79042734	rs12905116	-0.12342	-0.0416088
15	79043580	rs4887091	-0.123095	-0.0413708
15	79043675	rs4887092	-0.124401	-0.0419617
15	79043801	rs12910831	-0.122999	-0.0413228
15	79043949	rs12909668	-0.123117	-0.0413609
15	79044330	rs11632672	-0.122977	-0.0413107
15	79045014	rs7182993	-0.122769	-0.0412368
15	79045030	rs7182694	-0.12262	-0.0412192
15	79045054	rs7182567	-0.122817	-0.0413364
15	79045857	rs11072800	-0.122808	-0.0412476
15	79046693	rs2622821	-0.122941	-0.0412617
15	79046989	rs12906835	-0.124009	-0.0416074
15	79052755	rs2869868	-0.126227	-0.0427769
15	79053014	rs2002854	-0.12807	-0.043203
15	79054900	rs7495616	-0.133328	-0.044653
15	79057723	rs4243085	-0.141913	-0.0461945
15	79066653	rs57708073	0.130611	0.0421608
15	79068203	rs12438645	0.128362	0.0418288
15	79070000	rs62012628	0.124147	0.0406162
15	79070351	rs62012629	0.129352	0.0434659
15	79071961	rs59697303	0.130145	0.0441112
15	79076885	rs2869862	0.130021	0.0434944
15	79080798	rs3743058	0.130534	0.04413
15	79082431	rs2277547	0.13043	0.0441112
15	79084680	rs12438008	0.101738	0.0379855
15	79114453	rs28455815	0.110704	0.0380853
15	79121776	rs7179953	0.110567	0.03805
15	79123054	rs7164479	0.112689	0.0385205
15	79123338	rs7165042	0.111432	0.0382994
15	79123396	rs7165081	0.111261	0.0382553
15	79123505	rs7165733	0.111429	0.038235
15	79123509	rs7166764	0.111584	0.0383435
15	79123631	rs7182529	0.1115	0.0382759
15	79123753	rs7182716	0.111432	0.0382646
15	79123779	rs7181432	0.111432	0.0382646
15	79123946	rs7182103	0.111321	0.0381786
15	79124475	rs4468572	0.111135	0.0382264
15	79125689	rs6495337	0.104126	0.0345021
15	79125849	rs8032842	0.104914	0.0348007
15	79126059	rs8032771	0.10463	0.0348092
15	79126155	rs8034274	0.108933	0.037045
15	79126536	rs62011004	0.10437	0.0347292
15	79126561	rs12908341	0.104411	0.0347464
15	79126909	rs7178750	0.104292	0.0347006
15	79127907	rs8024048	0.104705	0.034798
15	79128030	rs6495338	0.108158	0.032563
15	79128272	rs6495339	0.10454	0.0347531
15	79128396	rs6495340	0.104629	0.0347883
15	79128499	rs4539564	0.104839	0.0348134
15	79128665	rs7169511	0.104847	0.0348145
15	79128889	rs7168915	0.109385	0.0371198
15	79129076	rs12903613	0.104482	0.0346522
15	79129320	rs12903668	0.104463	0.034651
15	79129587	rs8030937	0.105759	0.0350575
15	79129600	rs8034804	0.104155	0.0345614
15	79129823	rs8035039	0.105359	0.0348401
15	79130433	rs4551997	0.105593	0.0349527
15	79132206	rs11072810	0.111037	0.0372593
15	79132330	rs11072811	0.110057	0.0368634
15	79132644	rs11632963	0.110557	0.037116
15	79134718	rs28694044	-0.117431	-0.0403764
15	79134724	rs28580532	-0.117507	-0.0403837
15	79136525	rs12232282	-0.117902	-0.0404901
15	79138478	rs4420501	-0.118056	-0.0405213
15	79138565	rs4438276	-0.117881	-0.0404801
15	79138908	rs4439728	-0.118023	-0.0405045
15	79139000	rs11637783	-0.117881	-0.0404801
15	79139478	rs8037171	-0.117959	-0.040498
15	79140111	rs11072812	-0.117758	-0.040439
15	79140692	rs4567668	-0.117892	-0.0404528
15	79140838	rs11857877	-0.115865	-0.0400044
15	79141588	rs4132786	-0.117727	-0.0404395
15	79141703	rs4344704	-0.118385	-0.0407047
15	79141784	rs7173743	-0.118294	-0.0406656
15	79143759	rs11632020	-0.117707	-0.0404643
15	79146300	rs34184420	-0.117581	-0.0402551
15	79148650	rs12911870	-0.11796	-0.0403683
15	79151860	rs12903249	-0.117854	-0.0404117
15	79151999	rs12903542	-0.117946	-0.0404428
15	79152422	rs5029904	-0.116798	-0.0405249
16	86713829	rs423984	0.112413	0.0275908
17	47080431	rs1994969	-0.10353	-0.0308663
17	47084711	rs9674544	-0.10515	-0.0323986
17	47089717	rs12939375	-0.109952	-0.033144
17	47092252	rs11079850	-0.105338	-0.0315225
17	47092310	rs11079851	-0.105045	-0.0314672
17	47094599	rs2088140	-0.107723	-0.0313197
19	45382675	rs41290120	-0.293007	-0.0658974
19	45411941	rs429358	0.149574	0.0549904
19	45412079	rs7412	-0.305406	-0.0805079
19	45414399	rs72654473	-0.163658	-0.039198
19	45422160	rs12721051	0.142437	0.0487634
19	45422846	rs56131196	0.142319	0.0490609
19	45422946	rs4420638	0.142056	0.0494327
19	45426792	rs141622900	-0.247973	-0.0606592
21	35593827	rs28451064	0.156943	0.057633
21	35595821	rs9305545	0.147749	0.0540685
21	35596842	rs9976596	0.145391	0.0537428
21	35599128	rs9982601	0.155705	0.0565142
21	35600505	rs9980618	0.156647	0.0570107
21	35602268	rs60687229	0.144657	0.0524087
21	35606199	rs9977419	0.157129	0.058035
21	35606344	rs9977093	0.15714	0.0580388
21	35607496	rs8131284	0.145084	0.0551926
21	35614394	rs7279799	0.145056	0.0547347
21	35618638	rs9978407	0.145483	0.055015
21	35619929	rs7281592	0.133853	0.0505171
21	35621365	rs7278204	0.145014	0.0550626
21	35625113	rs8131303	0.143612	0.0546283
21	35632170	rs28593428	0.140195	0.0535549
21	35632622	rs73203255	0.14059	0.0536759
21	35633530	rs973754	0.140197	0.0535873
21	35633710	rs7280612	0.140439	0.0537165
21	35637462	rs7278845	0.140918	0.0536219
21	35641433	rs9983490	0.139109	0.0530656
21	35644029	rs28591415	0.140342	0.0533973
21	35651290	rs8132042	0.140372	0.0528512

## Sheet: Fig 1F
CHROM	POS	ID	BETA_SIS	BETA_CARPLAQ
1	65943471	rs17127656	0.20158	0.0540374
1	65948791	rs7518849	0.199995	0.055698
1	65965720	rs7534177	0.200693	0.055842
1	222796136	rs3008614	-0.139037	-0.00462529
1	222796164	rs9441926	0.132536	0.00607065
1	222796169	rs9441835	0.132521	0.00610428
1	222796584	rs3008615	-0.140143	-0.00451516
1	222797173	rs3008616	-0.140049	-0.00462733
1	222797327	rs1909195	0.13349	0.00612891
1	222798509	rs3008618	-0.14013	-0.00462056
1	222798965	rs17011666	0.135372	0.00575313
1	222800632	rs2936054	-0.140487	-0.00426191
1	222802376	rs2936052	-0.142168	-0.00525802
1	222803204	rs2936051	-0.142455	-0.0056469
1	222805698	rs3008622	-0.142431	-0.00484503
1	222807480	rs61827168	-0.142605	-0.00494548
1	222809408	rs3002146	-0.149005	-0.00431264
1	222809616	rs1391557	-0.148967	-0.00425668
1	222810917	rs3002148	-0.149753	-0.00474584
1	222811407	rs35700460	0.116818	0.00213414
1	222813725	rs2133187	0.116576	0.00241046
1	222813753	rs2133188	-0.1495	-0.00512386
1	222814442	rs2133189	0.11671	0.00248428
1	222814837	rs1498382	-0.149386	-0.00488455
1	222816356	rs35626308	0.116762	0.00188806
1	222819221	rs1909197	0.144086	0.00614171
1	222820022	rs3008625	-0.149678	-0.00450613
1	222820639	rs17163358	0.117038	0.00265289
1	222820790	rs17163360	0.11665	0.00298933
1	222822999	rs28709375	0.116724	0.00375975
1	222823529	rs17465637	0.11663	0.00400971
1	222825088	rs17011681	0.117115	0.0042773
1	222829096	rs2936020	-0.149781	-0.00585413
1	222830331	rs2936023	-0.149666	-0.00555825
1	222831372	rs2088514	-0.149282	-0.00509734
1	222832295	rs2291834	0.117324	0.00539512
1	222834503	rs4575092	0.116245	0.00367984
1	222835930	rs3008629	-0.148591	-0.00469041
1	222836996	rs17465940	0.117129	0.00333476
1	222837594	rs2270707	0.141128	0.00514659
1	222846882	rs12138316	0.120533	0.00519108
1	222848029	rs1391558	-0.151257	-0.00478767
1	222855335	rs3002129	-0.136812	0.000238229
1	222857769	rs3008637	-0.149903	-0.0051504
1	222858167	rs2936049	-0.15193	-0.00506924
1	222862992	rs71524942	0.120211	0.00476215
1	222874118	rs35507977	0.15003	0.0049678
1	222874966	rs2030076	0.149809	0.00526022
1	222878175	rs11485123	0.152039	0.00506636
1	222882949	rs34433664	0.152265	0.00502295
1	222886119	rs3811465	0.153719	0.0044157
1	222904310	rs2378604	0.153785	0.00345635
1	222918945	rs61824336	0.15202	0.0106092
1	222919748	rs2378606	0.145015	0.0149353
1	222923351	rs6683071	0.142308	0.0156648
1	222926678	rs12073392	0.142848	0.0140972
1	222927255	rs12063226	0.150115	0.00947033
1	222930485	rs35806535	0.137276	0.00921955
1	222938997	rs75027584	0.139003	0.0104246
1	222939236	rs35968825	0.139161	0.0103007
4	148364920	rs77028772	0.0995275	0.149757
4	148365339	rs17612693	0.0998767	0.150082
4	148370548	rs80157433	0.0985045	0.149745
4	148374767	rs61075980	0.0988399	0.149824
4	148375242	rs75697049	0.0987903	0.149784
4	148378225	rs59415853	0.0976786	0.149395
4	148378442	rs55965782	0.0976742	0.149393
4	148378604	rs56024659	0.0988074	0.150973
4	148380348	rs73855809	0.0988522	0.148913
4	148383424	rs73855810	0.0984215	0.145693
4	148391703	rs5981626	0.0988036	0.147398
4	148392728	rs6823438	0.0984139	0.146649
4	148393664	rs1878406	0.0988235	0.147154
4	148397751	rs73855814	0.0975875	0.145252
4	148400011	rs72957606	0.0970804	0.145478
4	148400256	rs10305838	0.0976202	0.145419
4	148400413	rs10305839	0.0980685	0.144713
4	148400819	rs6842241	0.0969082	0.145764
4	148401190	rs6841581	0.0968503	0.144851
4	148407652	rs6841473	0.0941612	0.146851
4	148414651	rs17612742	0.0909024	0.154085
4	148427503	rs78049276	0.0956306	0.158007
6	2610545	rs12197076	-0.158903	-0.00736682
6	2614232	rs12204551	-0.159729	-0.00872026
6	2614381	rs12190803	-0.159729	-0.00872026
6	2614582	rs12204741	-0.159738	-0.00871532
6	2615342	rs6927985	-0.159932	-0.00891138
6	2617267	rs12196402	-0.159884	-0.00851496
6	2619971	rs12195939	-0.157168	-0.00770112
6	2620193	rs12205879	-0.157168	-0.00770112
6	2622105	rs900398	-0.156852	-0.00786886
6	2622911	rs1545849	0.154707	0.00762674
6	2624053	rs17135340	-0.15729	-0.0112733
6	2624381	rs12213592	-0.157503	-0.0110834
6	2624604	rs12213751	-0.1575	-0.011068
6	2624842	rs12213864	-0.152108	-0.0068756
6	2625304	rs7771891	-0.152255	-0.00687474
6	2626083	rs12190315	-0.157645	-0.0110395
6	2627901	rs12199629	-0.152853	-0.00614866
6	2629151	rs7759042	-0.152113	-0.00600459
6	2633674	rs6930750	-0.14879	-0.00346448
6	12903957	rs9349379	0.179022	-0.0489553
6	12919867	rs2876303	0.108545	-0.0302183
6	12922652	rs9369650	0.108426	-0.0310354
6	12925936	rs1953088	0.10823	-0.0312627
6	32392906	rs3135352	0.142748	0.0435277
6	32392981	rs3135350	0.142345	0.0434179
6	32393235	rs3129971	0.142426	0.0434854
6	32406579	rs9268635	0.142171	0.0439329
6	32409058	rs9268653	0.14555	0.0447806
6	32410987	rs3135391	0.144771	0.044528
6	32413051	rs3135388	0.145022	0.0464747
6	32413545	rs3129889	0.144289	0.0456681
6	32421227	rs3129895	0.145325	0.0461898
6	32422125	rs3129898	0.145579	0.0456074
6	32423915	rs9268807	0.148733	0.049135
6	32429582	rs9268851	0.143768	0.0447322
6	32432969	rs9268925	0.143155	0.0441817
6	32433085	rs9268927	0.142877	0.0447942
6	32434978	rs9268978	0.142612	0.0447806
6	32438783	rs9269047	0.142518	0.0448987
6	82666980	rs62425445	0.118261	0.0296609
6	82671826	rs1578654	-0.11944	-0.0283747
6	82680878	rs12193516	0.109256	0.0312776
6	82685585	rs10943840	0.109336	0.03157
6	82692160	rs4706916	0.107989	0.0315638
6	82698677	rs12216278	0.10891	0.03127
6	82703335	rs10806235	0.110129	0.0323387
6	82710144	rs6906586	0.109944	0.0327376
6	82716275	rs1582218	0.111089	0.0325029
6	160985526	rs118039278	0.318051	0.198289
6	160997118	rs74617384	0.317806	0.198695
6	161005610	rs55730499	0.313853	0.193877
6	161010118	rs10455872	0.313205	0.190081
6	161108144	rs2315065	0.28774	0.163423
6	161111700	rs186696265	0.499564	0.202019
6	161123451	rs4252185	0.282218	0.163146
7	19035920	rs2074633	0.0622719	0.11332
7	19039067	rs2023936	0.061485	0.112986
8	55213536	rs2594812	0.108833	0.0395435
8	55213574	rs2594811	0.108936	0.0394972
8	126500031	rs28601761	-0.110364	-0.0757327
9	21961866	rs7041637	0.183025	0.093843
9	21964463	rs67226702	0.183731	0.101356
9	21966221	rs3731257	0.167831	0.08563
9	21974218	rs3731239	-0.15719	-0.0577245
9	21995882	rs2518723	-0.169267	-0.0675549
9	21997015	rs61271866	-0.189755	-0.0847702
9	21997872	rs3218020	0.224559	0.110883
9	21998660	rs3218012	0.181848	0.0875144
9	21998757	rs3218009	-0.182605	-0.107374
9	21999328	rs2811713	-0.194261	-0.0876025
9	22003223	rs3217992	0.221743	0.106373
9	22003367	rs1063192	0.202823	0.0956947
9	22009698	rs2069418	0.199612	0.105693
9	22010004	rs2069416	0.218386	0.124721
9	22011642	rs573687	-0.189857	-0.0892724
9	22012051	rs13298881	0.236021	0.134419
9	22012422	rs545226	-0.179295	-0.0942524
9	22013411	rs10811640	0.186059	0.0930804
9	22013805	rs10757263	0.185926	0.0930834
9	22014137	rs10811641	0.219609	0.119159
9	22015465	rs1101330	-0.192685	-0.090145
9	22017101	rs2106120	0.186559	0.0935385
9	22017550	rs2106119	0.186577	0.0955383
9	22017836	rs643319	-0.173387	-0.0751142
9	22018781	rs7044859	0.187062	0.0931527
9	22019129	rs523096	-0.197909	-0.100989
9	22019156	rs62556547	-0.189106	-0.111349
9	22019673	rs518394	-0.196484	-0.101034
9	22019732	rs10757264	0.167457	0.0801099
9	22020493	rs490005	-0.163446	-0.0773947
9	22021172	rs597816	-0.182593	-0.0912662
9	22021615	rs568447	-0.198821	-0.0929797
9	22021737	rs567453	-0.173981	-0.0713348
9	22022376	rs581876	-0.197067	-0.0873384
9	22023795	rs10965212	0.196636	0.0856869
9	22024023	rs504318	-0.174565	-0.0707668
9	22024351	rs496892	-0.175029	-0.0711238
9	22024966	rs10811643	0.189112	0.0897002
9	22025067	rs10811644	0.189065	0.0895819
9	22025240	rs7035484	0.18904	0.0896355
9	22025493	rs10738604	0.22959	0.114973
9	22026077	rs615552	-0.199734	-0.0980535
9	22026594	rs613312	-0.209039	-0.0961367
9	22026639	rs543830	-0.209003	-0.096132
9	22026834	rs1591136	0.196497	0.0866048
9	22027402	rs599452	-0.20936	-0.0965214
9	22028406	rs62560774	-0.200515	-0.0936361
9	22028801	rs7049105	0.196731	0.0865034
9	22029080	rs679038	-0.209511	-0.0959938
9	22029445	rs10965215	0.198187	0.086378
9	22029547	rs564398	-0.210359	-0.0950855
9	22030027	rs4977753	0.198169	0.0853871
9	22031005	rs7865618	0.218283	0.0989096
9	22032119	rs10115049	0.192622	0.08702
9	22032152	rs634537	-0.210663	-0.0960923
9	22033366	rs2157719	0.214479	0.098711
9	22034719	rs2151280	0.197534	0.0859634
9	22036112	rs1008878	0.215974	0.0975896
9	22036367	rs1556515	0.215727	0.0984909
9	22040765	rs1333037	0.214171	0.0960974
9	22041443	rs1360590	0.197859	0.0840087
9	22043612	rs1412830	-0.175352	-0.0873462
9	22043819	rs1333036	0.199442	0.0864396
9	22043926	rs1412829	-0.211349	-0.0952149
9	22045317	rs1360589	0.215468	0.0983073
9	22047945	rs10120806	0.201192	0.0868512
9	22048391	rs7027950	0.201173	0.0863501
9	22048414	rs7028268	0.240337	0.110538
9	22048683	rs7028570	0.201302	0.0860846
9	22048859	rs10757265	0.201284	0.0862005
9	22049130	rs10738605	0.194523	0.0818968
9	22049555	rs10757266	0.200934	0.0863508
9	22049656	rs10811645	0.201617	0.0856287
9	22050613	rs944799	0.203528	0.0881345
9	22050898	rs944800	0.202815	0.0987176
9	22051670	rs944801	0.217929	0.0993775
9	22052734	rs6475604	0.21651	0.101114
9	22052810	rs10757267	0.205124	0.0886523
9	22053591	rs11790231	0.262722	0.12896
9	22053687	rs10965219	0.205942	0.0874061
9	22053709	rs7027048	0.205632	0.0873952
9	22054040	rs7030641	0.219288	0.0997419
9	22054690	rs7874604	0.206505	0.0871626
9	22055048	rs2383204	0.206752	0.0871496
9	22056295	rs7853090	0.228247	0.0974593
9	22056359	rs7866783	0.226836	0.0977126
9	22056499	rs10120688	0.22683	0.0976009
9	22059905	rs10757268	0.215322	0.0979569
9	22060136	rs2095144	0.216524	0.098353
9	22060935	rs2383205	0.234745	0.106013
9	22061562	rs2184061	0.234208	0.105323
9	22061614	rs1537378	0.234457	0.105105
9	22064391	rs8181050	0.233106	0.102436
9	22064465	rs8181047	0.213428	0.0942919
9	22065002	rs10811647	0.27582	0.123025
9	22065657	rs1333039	0.232935	0.101139
9	22067004	rs10965223	0.233136	0.101516
9	22067276	rs10965224	0.232857	0.101981
9	22067542	rs10811648	0.234321	0.102014
9	22067554	rs10811649	0.233561	0.101822
9	22067593	rs10811650	0.276873	0.123775
9	22067830	rs10811651	0.232802	0.101658
9	22068652	rs4977756	0.232777	0.102498
9	22071750	rs4451405	0.232705	0.102571
9	22072264	rs10757269	0.284288	0.12139
9	22072301	rs9632884	0.284624	0.120243
9	22072638	rs9632885	0.285044	0.118709
9	22072719	rs10757270	0.279427	0.119838
9	22073996	rs1855185	0.268121	0.128216
9	22076071	rs1831733	0.290983	0.121492
9	22076795	rs10757271	0.291512	0.125185
9	22077085	rs10811652	0.292827	0.126094
9	22077543	rs1412832	0.211947	0.0932439
9	22081397	rs10116277	0.307454	0.128099
9	22081796	rs10965227	-0.154313	-0.0623611
9	22081850	rs6475606	0.307713	0.128115
9	22082375	rs1547705	0.264542	0.134824
9	22083404	rs1333040	0.254541	0.10642
9	22084310	rs1537370	0.309015	0.128442
9	22085598	rs1970112	0.311562	0.126451
9	22086826	rs66478960	-0.164774	-0.0611172
9	22087473	rs7857345	0.256848	0.0972625
9	22088090	rs10738606	0.331669	0.121904
9	22088094	rs10738607	0.331608	0.121909
9	22088260	rs10757272	0.331377	0.120689
9	22096055	rs10757274	0.328437	0.119223
9	22098574	rs4977574	0.328879	0.11988
9	22098619	rs2891168	0.328823	0.119722
9	22099568	rs1537371	0.3308	0.123485
9	22100176	rs1556516	0.330358	0.124097
9	22101702	rs6475608	0.141136	0.0653894
9	22102165	rs7859727	0.330071	0.12039
9	22102437	rs62555370	-0.215891	-0.101291
9	22103183	rs1537372	0.323268	0.115518
9	22103341	rs1537373	0.329985	0.122477
9	22103813	rs1333042	0.329663	0.123979
9	22105927	rs7859362	0.307455	0.112047
9	22106225	rs10757275	0.307043	0.107657
9	22106271	rs6475609	0.307434	0.111968
9	22106731	rs1333043	0.307192	0.112031
9	22107238	rs62555371	-0.214133	-0.1008
9	22110131	rs1412834	0.306051	0.111337
9	22112241	rs7341786	0.305258	0.108978
9	22112427	rs7341791	0.304983	0.109029
9	22112599	rs10511701	0.304599	0.10578
9	22114469	rs10733376	0.305902	0.109151
9	22114495	rs10738609	0.306053	0.105222
9	22115026	rs2383206	0.305375	0.109442
9	22115286	rs944797	0.305488	0.109135
9	22115589	rs1004638	0.306198	0.109376
9	22115959	rs2383207	0.305551	0.109487
9	22116046	rs1537374	0.305975	0.109386
9	22116071	rs1537375	0.305423	0.104932
9	22116220	rs1537376	0.305995	0.109278
9	22119195	rs1333045	0.303126	0.102058
9	22121349	rs10217586	0.294937	0.103244
9	22123766	rs10738610	0.319024	0.110028
9	22124123	rs1333046	0.319888	0.110832
9	22124140	rs7857118	0.321534	0.115225
9	22124450	rs10757277	0.329178	0.110251
9	22124472	rs10811656	0.329432	0.111167
9	22124477	rs10757278	0.328729	0.110333
9	22124504	rs1333047	0.330922	0.114791
9	22124630	rs10757279	0.330362	0.109884
9	22124744	rs4977575	0.331394	0.114199
9	22125347	rs1333048	0.319198	0.108955
9	22125503	rs1333049	0.326507	0.10752
9	22125913	rs1333050	0.192584	0.0716242
9	119241165	rs34499708	0.145332	-0.00153413
9	119241635	rs12684144	0.145112	-0.00153193
9	119241662	rs12683023	0.145112	-0.00153193
9	119243634	rs1040851	-0.110612	0.00593027
9	119245085	rs7858153	0.146202	-0.00032073
9	119245127	rs7873551	0.146192	-0.000437071
9	119248059	rs17220352	0.157389	0.00357466
9	119251786	rs13290589	0.158072	0.00371954
9	119252629	rs6478241	-0.118281	0.00781793
9	119254358	rs35109285	0.15727	0.00384068
9	119254725	rs10817898	-0.108189	-0.00914913
9	119255297	rs34979631	0.158548	0.00686343
9	119257528	rs34278882	0.157876	0.00383722
9	119258583	rs3891689	0.168351	-0.00463683
9	119258820	rs4837565	0.161104	0.00373548
9	119262362	rs79413975	0.153632	-0.00647896
9	119262840	rs55695529	0.153648	-0.00624124
9	119264097	rs11792948	-0.112389	0.0342889
9	119265926	rs62575439	0.153812	-0.00620295
9	119268192	rs58640933	0.151453	-0.00803556
9	119268961	rs12002911	0.151459	-0.008036
9	119271254	rs4837578	0.163578	0.00553169
9	119271465	rs4837579	0.152128	-0.00728754
9	119274101	rs57101343	0.151087	-0.00799181
9	119275861	rs55751761	0.152217	-0.00738486
9	119277178	rs62574369	0.151512	-0.00762057
9	119280371	rs57691685	0.152349	-0.00757269
9	119281082	rs62574371	0.152349	-0.00757269
9	119282203	rs62574372	0.152349	-0.00757269
9	119283639	rs75148528	0.152344	-0.00760984
9	119284209	rs11999663	0.152344	-0.00760984
9	119284304	rs1830582	0.151662	-0.0078183
9	119284614	rs1830583	0.152344	-0.00760984
9	119285336	rs59494978	0.15188	-0.0068583
9	119287922	rs4837589	0.149609	-0.00613477
9	119290687	rs74881632	0.14946	-0.00603552
9	119290976	rs62574375	0.149007	-0.00649966
9	119291389	rs62574376	0.148823	-0.00627129
9	119292033	rs55904938	0.151029	-0.00472485
9	119293843	rs59325309	0.14959	-0.00637022
9	119296733	rs4837600	0.150816	-0.00525189
9	119296997	rs4836740	0.150816	-0.00525189
9	119299346	rs4837604	0.149639	-0.0063325
9	119299614	rs4837605	0.149639	-0.0063325
9	119299839	rs9942928	0.149703	-0.00625194
9	119301290	rs76346015	0.151095	-0.00640268
9	119305313	rs55904272	0.146671	-0.00257972
10	44736284	rs631414	-0.116411	-0.027313
10	44737144	rs617481	-0.115998	-0.0270259
13	110788441	rs2000660	-0.224342	-0.0101529
13	110792743	rs12875271	-0.210131	-0.00859724
13	110793123	rs656533	-0.2124	-0.00796578
13	110795080	rs686090	-0.212853	-0.00491605
13	110802123	rs13260	-0.208813	-0.00298516
13	110804809	rs650724	-0.211021	-0.00358016
13	111049623	rs9515203	-0.134692	0.0317489
15	78973393	rs8043123	0.116605	0.036384
15	78973772	rs57260218	0.116206	0.0351719
15	78997922	rs12907178	-0.119467	-0.0429797
15	78998061	rs12907511	-0.11945	-0.0428703
15	78999552	rs11633519	-0.120032	-0.0430694
15	79001699	rs12899940	-0.128003	-0.0566423
15	79004642	rs11633170	-0.123585	-0.054839
15	79005524	rs11629824	-0.122805	-0.0546406
15	79005579	rs11634628	-0.122791	-0.054761
15	79006442	rs11072793	-0.122947	-0.054621
15	79006582	rs11072794	-0.122913	-0.0545294
15	79010046	rs9888691	-0.122879	-0.05436
15	79011073	rs4887078	-0.123164	-0.0543416
15	79014517	rs7497235	-0.122731	-0.0538532
15	79019086	rs11629639	-0.122717	-0.0539945
15	79019578	rs899997	-0.122794	-0.0525759
15	79021140	rs1814880	-0.124578	-0.0538891
15	79021908	rs1809412	-0.123138	-0.0530388
15	79027814	rs11072799	-0.127308	-0.0522113
15	79028120	rs1809414	-0.127282	-0.0521835
15	79029396	rs1383634	-0.121475	-0.0525941
15	79029492	rs1825086	-0.121475	-0.0525941
15	79029511	rs1383635	-0.122016	-0.0524077
15	79029587	rs1904920	-0.121488	-0.0526167
15	79029723	rs2219939	-0.121518	-0.0526724
15	79030049	rs12901228	-0.121603	-0.0528604
15	79030499	rs11852909	-0.121214	-0.0526644
15	79030526	rs11856441	-0.128209	-0.0531457
15	79031290	rs12907207	-0.119452	-0.0510963
15	79031329	rs12906977	-0.119278	-0.0515707
15	79031357	rs12906847	-0.119628	-0.0517804
15	79031473	rs12907432	-0.119334	-0.0509526
15	79031485	rs12907536	-0.119418	-0.0510593
15	79032355	rs12913779	-0.122063	-0.0536394
15	79032469	rs755998	-0.122151	-0.0536717
15	79032744	rs2017091	-0.122157	-0.0538242
15	79033278	rs2017297	-0.123765	-0.0541394
15	79033489	rs7176070	-0.127252	-0.0522919
15	79033534	rs12899201	-0.122329	-0.0533473
15	79033925	rs12904489	-0.120532	-0.0521334
15	79034124	rs8030335	-0.120844	-0.0521326
15	79034260	rs8030090	-0.120869	-0.0521797
15	79041128	rs12148817	-0.121376	-0.0532727
15	79042734	rs12905116	-0.12342	-0.0548041
15	79043580	rs4887091	-0.123095	-0.0546331
15	79043675	rs4887092	-0.124401	-0.0537152
15	79043801	rs12910831	-0.122999	-0.053918
15	79043949	rs12909668	-0.123117	-0.0539452
15	79044330	rs11632672	-0.122977	-0.0539722
15	79045014	rs7182993	-0.122769	-0.0537003
15	79045030	rs7182694	-0.12262	-0.0537296
15	79045054	rs7182567	-0.122817	-0.053712
15	79045857	rs11072800	-0.122808	-0.0536698
15	79046693	rs2622821	-0.122941	-0.0536104
15	79046989	rs12906835	-0.124009	-0.0547463
15	79052755	rs2869868	-0.126227	-0.059927
15	79053014	rs2002854	-0.12807	-0.0608058
15	79054900	rs7495616	-0.133328	-0.059689
15	79057723	rs4243085	-0.141913	-0.0625881
15	79066653	rs57708073	0.130611	0.0667126
15	79068203	rs12438645	0.128362	0.0664422
15	79070000	rs62012628	0.124147	0.0528784
15	79070351	rs62012629	0.129352	0.06895
15	79071961	rs59697303	0.130145	0.0734432
15	79076885	rs2869862	0.130021	0.0777143
15	79080798	rs3743058	0.130534	0.0782333
15	79082431	rs2277547	0.13043	0.0784372
15	79114453	rs28455815	0.110704	0.0035135
15	79121776	rs7179953	0.110567	0.00346438
15	79123054	rs7164479	0.112689	0.0055376
15	79123338	rs7165042	0.111432	0.00449982
15	79123396	rs7165081	0.111261	0.00444527
15	79123505	rs7165733	0.111429	0.00444506
15	79123509	rs7166764	0.111584	0.00440754
15	79123631	rs7182529	0.1115	0.00438493
15	79123753	rs7182716	0.111432	0.00431555
15	79123779	rs7181432	0.111432	0.00431555
15	79123946	rs7182103	0.111321	0.00406921
15	79124475	rs4468572	0.111135	0.00555933
15	79125689	rs6495337	0.104126	0.00908956
15	79125849	rs8032842	0.104914	0.0100093
15	79126059	rs8032771	0.10463	0.0104412
15	79126155	rs8034274	0.108933	0.00241352
15	79126536	rs62011004	0.10437	0.0104204
15	79126561	rs12908341	0.104411	0.0103662
15	79126909	rs7178750	0.104292	0.0104592
15	79127907	rs8024048	0.104705	0.0104999
15	79128030	rs6495338	0.108158	0.0305639
15	79128272	rs6495339	0.10454	0.0103147
15	79128396	rs6495340	0.104629	0.0103908
15	79128499	rs4539564	0.104839	0.00982836
15	79128665	rs7169511	0.104847	0.00982224
15	79128889	rs7168915	0.109385	0.00232066
15	79129076	rs12903613	0.104482	0.0101129
15	79129320	rs12903668	0.104463	0.010093
15	79129587	rs8030937	0.105759	0.0104075
15	79129600	rs8034804	0.104155	0.0100601
15	79129823	rs8035039	0.105359	0.0104656
15	79130433	rs4551997	0.105593	0.0100328
15	79132206	rs11072810	0.111037	0.00942521
15	79132330	rs11072811	0.110057	0.0092304
15	79132644	rs11632963	0.110557	0.0087996
15	79134718	rs28694044	-0.117431	-0.000414919
15	79134724	rs28580532	-0.117507	-0.000384781
15	79136525	rs12232282	-0.117902	-0.000205439
15	79138478	rs4420501	-0.118056	-0.000520188
15	79138565	rs4438276	-0.117881	-0.000304409
15	79138908	rs4439728	-0.118023	-0.000591992
15	79139000	rs11637783	-0.117881	-0.000304409
15	79139478	rs8037171	-0.117959	-0.000547722
15	79140111	rs11072812	-0.117758	-0.000228106
15	79140692	rs4567668	-0.117892	-8.83511e-05
15	79140838	rs11857877	-0.115865	0.000374859
15	79141588	rs4132786	-0.117727	0.000251104
15	79141703	rs4344704	-0.118385	8.98827e-05
15	79141784	rs7173743	-0.118294	0.000102138
15	79143759	rs11632020	-0.117707	0.0004864
15	79146300	rs34184420	-0.117581	-0.000924765
15	79148650	rs12911870	-0.11796	0.000591771
15	79151860	rs12903249	-0.117854	0.000563174
15	79151999	rs12903542	-0.117946	0.000650854
15	79152422	rs5029904	-0.116798	0.000806536
16	75304623	rs2865826	0.0700603	0.11623
16	75304957	rs12928974	0.0684168	0.115714
16	75305331	rs4888368	0.0683779	0.115512
16	75305924	rs999674	0.0665573	0.109185
16	75306402	rs999675	0.0670515	0.111265
16	75306455	rs1001861	0.0674999	0.110628
16	75306890	rs12919951	0.0690527	0.116179
16	75311996	rs11640218	0.0604474	0.104196
16	75312023	rs11641308	0.0627736	0.100408
16	75312031	rs11641311	0.0618236	0.101504
16	75312548	rs11646044	0.0724237	0.128777
16	75313258	rs8050367	-0.0467525	-0.112221
16	75313485	rs4888372	0.0747108	0.129753
16	75314023	rs4594277	0.0744999	0.129002
16	75314629	rs2161648	0.0744439	0.12744
16	75314838	rs10781976	0.0718759	0.127117
16	75316074	rs729109	-0.042685	-0.108562
16	75317575	rs59686216	0.0732932	0.128622
16	75318646	rs1559339	0.0737614	0.129352
16	75319216	rs4887815	0.0719172	0.129015
16	75319716	rs4887816	0.0731822	0.129064
16	75320827	rs4243111	0.0734537	0.129043
16	75321031	rs4243112	0.071918	0.128932
16	75322573	rs4888376	0.0733972	0.128514
16	75323559	rs34673655	0.0732777	0.128545
16	75323840	rs17685540	0.0734579	0.128704
16	75325933	rs1011121	0.073713	0.125061
16	75326346	rs34029337	0.0754458	0.125667
16	75328591	rs1010630	0.0712498	0.122252
16	75329480	rs11641532	0.0743084	0.124681
16	75331044	rs11643209	0.0690646	0.12098
16	75331178	rs11646852	0.0732561	0.124294
16	75331567	rs35937717	0.0742597	0.124379
16	75331572	rs34624768	0.0731676	0.124495
16	75332041	rs4888378	0.0732481	0.124432
16	75332335	rs12935787	0.0741979	0.12479
16	75335406	rs9922008	0.066217	0.107109
16	75336173	rs11149815	0.0667713	0.12035
16	75336430	rs3784935	0.0714712	0.123738
16	75336679	rs11645329	0.0726163	0.12378
16	75340231	rs4888379	0.0736058	0.127581
16	75344476	rs10514393	0.0735565	0.127169
16	75345791	rs9319483	-0.0475592	-0.108809
16	75347690	rs4888380	0.0727595	0.123971
16	75347941	rs8057535	0.0730289	0.124103
16	75350840	rs28368934	-0.0460358	-0.108075
16	75355096	rs12922951	0.0734609	0.124481
16	75355977	rs7194129	0.0732126	0.124079
16	75360096	rs8046109	0.0720922	0.125293
16	75361995	rs4887818	0.0738084	0.124939
16	75362787	rs35952313	0.0729357	0.125686
16	75362908	rs3863442	0.0720696	0.126751
16	75366089	rs7200616	0.0739189	0.127327
16	75370263	rs3851733	0.0746984	0.12767
16	75371744	rs3863445	0.0735522	0.126977
16	75371920	rs3851734	0.074666	0.127844
16	75381950	rs10459859	0.07336	0.128121
16	75383984	rs12921808	-0.048952	-0.110037
16	75385159	rs11860231	0.0719696	0.128081
16	75385418	rs11862095	0.0727121	0.127255
16	75385735	rs3863446	0.0719501	0.127976
16	75386079	rs3863447	0.0721995	0.127073
16	75386349	rs4888383	0.0719257	0.127754
16	75387463	rs3851737	0.0716808	0.127312
16	75387533	rs3851738	0.0716871	0.12739
16	75388434	rs8050769	0.0698764	0.126605
16	75388731	rs8050059	0.0698243	0.126564
16	75388940	rs6564252	0.0699469	0.126584
16	75389606	rs2903033	0.0700449	0.1268
16	75389709	rs4888385	0.0729317	0.12745
16	75389740	rs4888386	0.0711701	0.126404
16	75389755	rs4888387	0.0699539	0.126851
16	75390316	rs2865531	0.0696375	0.126535
16	75391185	rs2113232	0.0714395	0.127399
16	75391937	rs35263058	0.0694	0.126376
16	75392806	rs1895490	0.0698516	0.126702
16	75393131	rs1364079	0.0709292	0.126304
16	75393352	rs17696696	0.0716021	0.127566
16	75394148	rs4888388	0.0701218	0.127061
16	75394399	rs7185640	0.0694876	0.126439
16	75394944	rs11640674	0.0696285	0.126468
16	75395228	rs4888389	0.0696919	0.126481
16	75395777	rs11865004	0.0712463	0.127469
16	75395835	rs2059256	0.0712072	0.126668
16	75396881	rs1364078	0.0725231	0.127229
16	75396991	rs1364077	0.0695599	0.126621
16	75397287	rs4887820	0.0695804	0.126621
16	75397534	rs8060955	0.0713398	0.127452
16	75398252	rs34222958	0.069698	0.126629
16	75398574	rs4887821	0.0697341	0.126494
16	75400320	rs4888390	0.071818	0.127025
16	75400746	rs4888391	0.0716082	0.127072
16	75401113	rs8054769	0.0719336	0.126929
16	75401569	rs11642921	0.071758	0.126996
16	75403062	rs17696749	0.0731018	0.12691
16	75403124	rs35415181	0.0713379	0.126669
16	75404051	rs71394207	0.0718371	0.126968
16	75404974	rs8057203	0.0713819	0.127021
16	75405879	rs35552529	0.0706514	0.126545
16	75408076	rs4887822	0.0707639	0.126255
16	75408981	rs11646677	0.0719775	0.126006
16	75409668	rs113251659	0.0686279	0.125298
16	75409797	rs56343285	0.0712538	0.126638
16	75410798	rs8056080	0.0715415	0.126325
16	75411163	rs1544810	0.0703751	0.126456
16	75411445	rs11858992	0.0700297	0.125762
16	75411521	rs4993969	0.0700308	0.125956
16	75411619	rs4993970	0.0699287	0.125952
16	75412262	rs4888392	0.0700589	0.125985
16	75412907	rs11860284	0.0699692	0.125952
16	75414376	rs2865530	0.0682361	0.12538
16	75415341	rs1549306	0.0700311	0.125952
16	75415775	rs4146809	0.0700765	0.125906
16	75415831	rs4146810	0.0713173	0.12564
16	75417594	rs7202567	0.0704001	0.126251
16	75417920	rs7203157	0.0703036	0.126369
16	75419373	rs11149818	0.0716116	0.126268
16	75422054	rs8048527	0.0702136	0.126582
16	75422760	rs11149820	0.0713779	0.126536
16	75422903	rs10514396	0.0712205	0.126381
16	75424154	rs766521	0.0703626	0.126884
16	75425553	rs4638613	0.0715996	0.127011
16	75425596	rs4888400	0.0703298	0.127001
16	75425860	rs1808434	0.0703059	0.12696
16	75426529	rs7499872	0.0715463	0.126684
16	75427850	rs4888403	0.0702915	0.126839
16	75428097	rs4888404	0.0703764	0.126794
16	75428196	rs4888405	0.0704675	0.126934
16	75428306	rs11643410	0.0704484	0.126806
16	75429252	rs2285225	0.0706075	0.126766
16	75429291	rs2285224	0.0709495	0.1263
16	75429333	rs2285223	0.0705956	0.125982
16	75429347	rs2285222	0.0705709	0.125959
16	75429737	rs62059844	0.0706184	0.126769
16	75431263	rs11864587	0.0704824	0.126652
16	75431295	rs11862582	0.0706215	0.126954
16	75431708	rs11862719	0.0692479	0.126083
16	75431769	rs60730309	0.0716319	0.12687
16	75431830	rs11149824	0.0704325	0.126864
16	75432334	rs4888406	0.0714759	0.126975
16	75432390	rs4888407	0.0715087	0.126817
16	75432824	rs4888408	0.0702445	0.126716
16	75433074	rs4887823	0.0704278	0.126704
16	75433883	rs8046000	0.0707935	0.126743
16	75434146	rs166013	-0.0662374	-0.114654
16	75434878	rs11149825	0.0702195	0.126843
16	75434973	rs12599361	0.0701689	0.126726
16	75435140	rs11149826	0.070314	0.127832
16	75435143	rs11149827	0.0702199	0.127875
16	75435461	rs10431974	0.0681556	0.127988
16	75435731	rs12051136	0.0700856	0.126476
16	75436231	rs4888409	0.0699782	0.126538
16	75436561	rs7188231	0.0714461	0.126555
16	75436713	rs7206541	0.0700708	0.126543
16	75437186	rs7184525	0.070513	0.126704
16	75437887	rs12051326	0.0703479	0.126481
16	75437997	rs12051111	0.0707742	0.126879
16	75438234	rs4888410	0.0708325	0.126867
16	75438469	rs12443834	0.0704974	0.126561
16	75438770	rs12443904	0.0717088	0.126521
16	75439185	rs35737321	0.0718088	0.12653
16	75439489	rs11149828	0.0707744	0.126592
16	75439507	rs11149829	0.0708173	0.126611
16	75440041	rs12924782	0.0701417	0.126541
16	75440133	rs12924920	0.0701632	0.126583
16	75441613	rs4887824	0.0701991	0.126524
16	75442143	rs8046696	0.0701405	0.126718
16	75442144	rs8046697	0.0701453	0.126717
16	75442360	rs11864102	0.0698047	0.12621
16	75442622	rs62062564	0.0713938	0.126451
16	75442786	rs62062565	0.0703595	0.126623
16	75443183	rs4888411	0.0713145	0.126816
16	75443196	rs4888412	0.0712755	0.126827
16	75443223	rs4888413	0.0712021	0.127295
16	75443816	rs8057849	0.0697083	0.126795
16	75444572	rs35261357	0.069853	0.12691
16	75444675	rs34296964	0.0695288	0.126476
16	75445162	rs72787160	0.0677038	0.126007
16	75445238	rs62062567	0.0704833	0.122841
16	75445324	rs62062568	0.071072	0.126392
16	75445605	rs1109341	0.0699795	0.126799
16	75445675	rs1109342	0.0698122	0.126895
16	75447233	rs4888414	0.0701294	0.127421
16	75447363	rs6564258	0.070392	0.126316
16	75447393	rs6564259	0.0703152	0.126367
16	75447426	rs6564260	0.0703253	0.126358
16	75448273	rs8056236	0.0701325	0.127201
16	75448659	rs8051407	0.0700917	0.127098
16	75448921	rs4888415	0.0712106	0.126976
16	75449176	rs4888416	0.0700218	0.126909
16	75450039	rs7199132	0.0701078	0.127233
16	75450627	rs11149830	0.0700026	0.127168
16	75450912	rs10871311	0.0700418	0.127239
16	75451170	rs7188604	0.07003	0.127166
16	75451461	rs11149831	0.0671767	0.11346
16	75451758	rs12149063	0.0697882	0.126965
16	75452391	rs2550916	-0.0549573	-0.115851
16	75452395	rs2550325	-0.0533844	-0.114039
16	75452431	rs12928722	0.070365	0.127847
16	75452534	rs2650408	-0.0523621	-0.1156
16	75452767	rs2650409	-0.0531887	-0.114272
16	75452782	rs11642572	0.070366	0.127539
16	75454404	rs12444589	0.0705779	0.127581
16	75455448	rs11641801	0.0701532	0.12741
16	75455942	rs2865528	0.0712206	0.127022
16	75456423	rs11648176	0.070308	0.127658
16	75457212	rs67409275	0.0713028	0.127231
16	75457654	rs62062572	0.0703127	0.127847
16	75459660	rs11644639	0.0712972	0.127217
16	75460306	rs4888418	0.0704153	0.12797
16	75461746	rs11862684	0.0705158	0.127096
16	75461829	rs11861810	0.0704321	0.126942
16	75462055	rs12930452	0.0708585	0.127053
16	75462071	rs12929908	0.0708224	0.127068
16	75462081	rs12928898	0.0709	0.127055
16	75462713	rs11149832	0.070932	0.127904
16	75462954	rs12448947	0.0712384	0.127681
16	75462998	rs4888420	0.0712541	0.127728
16	75463012	rs12449170	0.0712541	0.127728
16	75464002	rs11149833	0.0703909	0.126682
16	75464419	rs11641587	0.0722761	0.1276
16	75464500	rs12930768	0.0723172	0.127495
16	75465575	rs12445726	0.0719258	0.127355
16	75466433	rs11644741	0.0703152	0.126859
16	75466696	rs12917651	0.07029	0.126695
16	75466847	rs35787595	0.0703741	0.12632
16	75467021	rs3743609	0.0713454	0.125949
16	75470295	rs12929673	0.0721056	0.127413
16	75470496	rs35209155	0.0721792	0.127419
16	75470576	rs4888422	0.0743792	0.124814
16	75470986	rs8055974	0.0725963	0.127667
16	75471378	rs1542864	0.0727542	0.126859
16	75472422	rs4887825	0.0719637	0.127626
16	75473462	rs7191890	0.0716294	0.127418
16	75473693	rs11865296	0.0713924	0.12904
16	75474090	rs34021527	0.0713201	0.12824
16	75474189	rs56004344	0.0712516	0.12822
16	75474618	rs7200053	0.069656	0.128348
16	75474754	rs7198873	0.0677498	0.129354
16	75474827	rs7199062	0.0705036	0.128119
16	75475287	rs7206665	0.0708653	0.12811
16	75475520	rs7204984	0.0695169	0.12837
16	75476088	rs35214308	0.0695913	0.128219
16	75476363	rs4888425	0.0697746	0.12818
16	75476451	rs4888426	0.069622	0.12822
16	75478447	rs4888427	0.0706397	0.128146
16	75479153	rs2161684	0.069838	0.128733
16	75479277	rs35683383	0.0709684	0.128827
16	75479434	rs34996006	0.0696675	0.128462
16	75482860	rs12927562	0.0694825	0.128669
16	75483064	rs12933281	0.0703226	0.128454
16	75483132	rs12928036	0.0699288	0.128397
16	75483806	rs59155720	0.0692494	0.128667
16	75483810	rs59465235	0.0696284	0.127551
16	75485303	rs1030261	0.0687516	0.123734
16	75486202	rs10871312	0.0702125	0.128726
16	75488285	rs11649638	0.0696973	0.1287
16	75488935	rs4887829	0.0693283	0.127785
16	75489322	rs28558946	0.0699019	0.127983
16	75489642	rs28655617	0.0696873	0.128389
16	75490053	rs11644306	0.0702132	0.128575
16	75491072	rs7202596	0.069322	0.128699
16	75491327	rs1030262	0.0693139	0.128443
16	75492242	rs6564261	0.0699637	0.115156
16	75492706	rs8057084	0.0702015	0.115059
16	75493298	rs17696831	0.0699605	0.114833
16	75493810	rs12918797	0.0694061	0.114558
16	75494424	rs4888430	0.0699516	0.113558
16	75495276	rs11641430	0.0693185	0.113926
16	75495572	rs7195161	0.0696443	0.114445
16	75495986	rs1424013	0.0697597	0.114561
16	75496163	rs1834013	0.0704107	0.113162
16	75496658	rs40446	-0.0667033	-0.110495
16	75496791	rs37592	-0.0669149	-0.110398
16	75496907	rs37593	-0.0668386	-0.110462
16	75497135	rs8055490	0.0723826	0.112059
16	75497340	rs12448829	0.0663033	0.113591
16	75497446	rs12446877	0.0709863	0.113951
16	75498793	rs11643207	0.070929	0.112839
16	75500275	rs37597	-0.0661778	-0.113706
16	75500452	rs9933255	0.0662913	0.114192
16	75500699	rs4888431	0.0700456	0.115314
16	75501274	rs1834014	0.0702802	0.114973
16	75502252	rs62060550	0.0700141	0.115015
16	75502312	rs62060551	0.0701001	0.115229
16	75504518	rs34918083	0.0743542	0.116059
16	75504768	rs12924333	0.0751092	0.115039
16	75506593	rs977987	0.0701809	0.114272
16	75506947	rs977985	0.0734121	0.116033
16	75507094	rs10871313	0.0696375	0.115318
16	75508173	rs37606	-0.0657171	-0.102124
16	75508234	rs11641249	0.0656498	0.102713
16	75508720	rs8063068	0.0678739	0.102108
16	75508797	rs56116092	0.0688805	0.106461
16	75510515	rs7193828	0.0683361	0.106787
16	75510620	rs7194035	0.075598	0.10933
16	75510973	rs4888432	0.0684761	0.10524
16	75516282	rs2738814	0.0773179	0.118083
16	75516534	rs3115960	0.0795462	0.11965
16	75516739	rs2738809	0.0795835	0.119651
16	75519917	rs100912	0.0716856	0.104185
16	86713829	rs423984	0.112413	0.0211987
17	47080431	rs1994969	-0.10353	0.0108562
17	47084711	rs9674544	-0.10515	0.00279954
17	47089717	rs12939375	-0.109952	0.0074535
17	47092252	rs11079850	-0.105338	0.0117772
17	47092310	rs11079851	-0.105045	0.0117124
17	47094599	rs2088140	-0.107723	0.0111393
19	11262969	rs56237989	-0.0748352	-0.0961895
19	11267757	rs12984037	-0.0390379	-0.0947698
19	11269677	rs11668537	-0.0399542	-0.0962986
19	11269726	rs11671372	-0.0380934	-0.0989375
19	11269893	rs76213248	-0.0388667	-0.0951721
19	11271550	rs7260306	-0.0372792	-0.099988
19	11274679	rs10469364	-0.0574681	-0.101603
19	11275394	rs4423524	-0.0574995	-0.102642
19	11277232	rs4804573	-0.0656448	-0.101682
19	45382675	rs41290120	-0.293007	-0.181529
19	45411941	rs429358	0.149574	0.0762898
19	45412079	rs7412	-0.305406	-0.191069
19	45414399	rs72654473	-0.163658	-0.104329
19	45422160	rs12721051	0.142437	0.0832119
19	45422846	rs56131196	0.142319	0.0835857
19	45422946	rs4420638	0.142056	0.0848412
19	45426792	rs141622900	-0.247973	-0.187125
21	35593827	rs28451064	0.156943	-0.0449688
21	35595821	rs9305545	0.147749	-0.0444654
21	35596842	rs9976596	0.145391	-0.0395369
21	35599128	rs9982601	0.155705	-0.0369661
21	35600505	rs9980618	0.156647	-0.0351873
21	35602268	rs60687229	0.144657	-0.0430046
21	35606199	rs9977419	0.157129	-0.0369953
21	35606344	rs9977093	0.15714	-0.0369947

## Sheet: Fig 2A
nsnps	rsid	analysis	Hypothesis	P	chr	pos	Gene.refGene	Func.refGene	label
638	rs17127656	sis_carotidPlaque	PP.H0.abf	0.0050811	1	65943471	LEPR	intronic	rs17127656 (LEPR)
638	rs17127656	sis_carotidPlaque	PP.H1.abf	0.931027	1	65943471	LEPR	intronic	rs17127656 (LEPR)
638	rs17127656	sis_carotidPlaque	PP.H2.abf	7.6538e-05	1	65943471	LEPR	intronic	rs17127656 (LEPR)
638	rs17127656	sis_carotidPlaque	PP.H3.abf	0.0139745	1	65943471	LEPR	intronic	rs17127656 (LEPR)
638	rs17127656	sis_carotidPlaque	PP.H4.abf	0.0498411	1	65943471	LEPR	intronic	rs17127656 (LEPR)
567	rs1909197	sis_carotidPlaque	PP.H0.abf	0.00012979	1	222819221	MIA3	intronic	rs1909197 (MIA3)
567	rs1909197	sis_carotidPlaque	PP.H1.abf	0.960279	1	222819221	MIA3	intronic	rs1909197 (MIA3)
567	rs1909197	sis_carotidPlaque	PP.H2.abf	4.30839e-06	1	222819221	MIA3	intronic	rs1909197 (MIA3)
567	rs1909197	sis_carotidPlaque	PP.H3.abf	0.0318688	1	222819221	MIA3	intronic	rs1909197 (MIA3)
567	rs1909197	sis_carotidPlaque	PP.H4.abf	0.00771848	1	222819221	MIA3	intronic	rs1909197 (MIA3)
1042	rs12190315	sis_carotidPlaque	PP.H0.abf	1.26414e-06	6	2626083	LINC01600	ncRNA_intronic	rs12190315 (LINC01600)
1042	rs12190315	sis_carotidPlaque	PP.H1.abf	0.966074	6	2626083	LINC01600	ncRNA_intronic	rs12190315 (LINC01600)
1042	rs12190315	sis_carotidPlaque	PP.H2.abf	3.44535e-08	6	2626083	LINC01600	ncRNA_intronic	rs12190315 (LINC01600)
1042	rs12190315	sis_carotidPlaque	PP.H3.abf	0.0263222	6	2626083	LINC01600	ncRNA_intronic	rs12190315 (LINC01600)
1042	rs12190315	sis_carotidPlaque	PP.H4.abf	0.00760241	6	2626083	LINC01600	ncRNA_intronic	rs12190315 (LINC01600)
561	rs9349379	sis_carotidPlaque	PP.H0.abf	7.07377e-15	6	12903957	PHACTR1	intronic	rs9349379 (PHACTR1)
561	rs9349379	sis_carotidPlaque	PP.H1.abf	0.727407	6	12903957	PHACTR1	intronic	rs9349379 (PHACTR1)
561	rs9349379	sis_carotidPlaque	PP.H2.abf	1.08081e-16	6	12903957	PHACTR1	intronic	rs9349379 (PHACTR1)
561	rs9349379	sis_carotidPlaque	PP.H3.abf	0.0108523	6	12903957	PHACTR1	intronic	rs9349379 (PHACTR1)
561	rs9349379	sis_carotidPlaque	PP.H4.abf	0.261741	6	12903957	PHACTR1	intronic	rs9349379 (PHACTR1)
1903	rs9268807	sis_carotidPlaque	PP.H0.abf	0.000778315	6	32423915	HLA-DRA;HLA-DRB5	intergenic	rs9268807 (HLA-DRA;HLA-DRB5)
1903	rs9268807	sis_carotidPlaque	PP.H1.abf	0.695283	6	32423915	HLA-DRA;HLA-DRB5	intergenic	rs9268807 (HLA-DRA;HLA-DRB5)
1903	rs9268807	sis_carotidPlaque	PP.H2.abf	0.000220374	6	32423915	HLA-DRA;HLA-DRB5	intergenic	rs9268807 (HLA-DRA;HLA-DRB5)
1903	rs9268807	sis_carotidPlaque	PP.H3.abf	0.196757	6	32423915	HLA-DRA;HLA-DRB5	intergenic	rs9268807 (HLA-DRA;HLA-DRB5)
1903	rs9268807	sis_carotidPlaque	PP.H4.abf	0.106961	6	32423915	HLA-DRA;HLA-DRB5	intergenic	rs9268807 (HLA-DRA;HLA-DRB5)
651	rs1578654	sis_carotidPlaque	PP.H0.abf	0.000856829	6	82671826	LINC02542	ncRNA_intronic	rs1578654 (LINC02542)
651	rs1578654	sis_carotidPlaque	PP.H1.abf	0.962098	6	82671826	LINC02542	ncRNA_intronic	rs1578654 (LINC02542)
651	rs1578654	sis_carotidPlaque	PP.H2.abf	1.3213e-05	6	82671826	LINC02542	ncRNA_intronic	rs1578654 (LINC02542)
651	rs1578654	sis_carotidPlaque	PP.H3.abf	0.0148141	6	82671826	LINC02542	ncRNA_intronic	rs1578654 (LINC02542)
651	rs1578654	sis_carotidPlaque	PP.H4.abf	0.022218	6	82671826	LINC02542	ncRNA_intronic	rs1578654 (LINC02542)
500	rs10455872	sis_carotidPlaque	PP.H0.abf	1.70457e-16	6	161010118	LPA	intronic	rs10455872 (LPA)
500	rs10455872	sis_carotidPlaque	PP.H1.abf	7.15204e-06	6	161010118	LPA	intronic	rs10455872 (LPA)
500	rs10455872	sis_carotidPlaque	PP.H2.abf	1.02651e-13	6	161010118	LPA	intronic	rs10455872 (LPA)
500	rs10455872	sis_carotidPlaque	PP.H3.abf	0.00331034	6	161010118	LPA	intronic	rs10455872 (LPA)
500	rs10455872	sis_carotidPlaque	PP.H4.abf	0.996683	6	161010118	LPA	intronic	rs10455872 (LPA)
595	rs186696265	sis_carotidPlaque	PP.H0.abf	2.37442e-16	6	161111700	LPA;PLG	intergenic	rs186696265 (LPA;PLG)
595	rs186696265	sis_carotidPlaque	PP.H1.abf	7.80993e-06	6	161111700	LPA;PLG	intergenic	rs186696265 (LPA;PLG)
595	rs186696265	sis_carotidPlaque	PP.H2.abf	9.98967e-14	6	161111700	LPA;PLG	intergenic	rs186696265 (LPA;PLG)
595	rs186696265	sis_carotidPlaque	PP.H3.abf	0.0022881	6	161111700	LPA;PLG	intergenic	rs186696265 (LPA;PLG)
595	rs186696265	sis_carotidPlaque	PP.H4.abf	0.997704	6	161111700	LPA;PLG	intergenic	rs186696265 (LPA;PLG)
839	rs2594811	sis_carotidPlaque	PP.H0.abf	0.00221662	8	55213574	MRPL15;RNU105C	intergenic	rs2594811 (MRPL15;RNU105C)
839	rs2594811	sis_carotidPlaque	PP.H1.abf	0.829647	8	55213574	MRPL15;RNU105C	intergenic	rs2594811 (MRPL15;RNU105C)
839	rs2594811	sis_carotidPlaque	PP.H2.abf	0.000182465	8	55213574	MRPL15;RNU105C	intergenic	rs2594811 (MRPL15;RNU105C)
839	rs2594811	sis_carotidPlaque	PP.H3.abf	0.068194	8	55213574	MRPL15;RNU105C	intergenic	rs2594811 (MRPL15;RNU105C)
839	rs2594811	sis_carotidPlaque	PP.H4.abf	0.09976	8	55213574	MRPL15;RNU105C	intergenic	rs2594811 (MRPL15;RNU105C)
683	rs28601761	sis_carotidPlaque	PP.H0.abf	5.00612e-05	8	126500031	TRIB1;LINC00861	intergenic	rs28601761 (TRIB1;LINC00861)
683	rs28601761	sis_carotidPlaque	PP.H1.abf	0.00610175	8	126500031	TRIB1;LINC00861	intergenic	rs28601761 (TRIB1;LINC00861)
683	rs28601761	sis_carotidPlaque	PP.H2.abf	0.000469502	8	126500031	TRIB1;LINC00861	intergenic	rs28601761 (TRIB1;LINC00861)
683	rs28601761	sis_carotidPlaque	PP.H3.abf	0.0562885	8	126500031	TRIB1;LINC00861	intergenic	rs28601761 (TRIB1;LINC00861)
683	rs28601761	sis_carotidPlaque	PP.H4.abf	0.93709	8	126500031	TRIB1;LINC00861	intergenic	rs28601761 (TRIB1;LINC00861)
583	rs4977575	sis_carotidPlaque	PP.H0.abf	8.26598e-70	9	22124744	CDKN2B-AS1;DMRTA1	intergenic	rs4977575 (CDKN2B-AS1;DMRTA1)
583	rs4977575	sis_carotidPlaque	PP.H1.abf	2.39851e-09	9	22124744	CDKN2B-AS1;DMRTA1	intergenic	rs4977575 (CDKN2B-AS1;DMRTA1)
583	rs4977575	sis_carotidPlaque	PP.H2.abf	3.15639e-62	9	22124744	CDKN2B-AS1;DMRTA1	intergenic	rs4977575 (CDKN2B-AS1;DMRTA1)
583	rs4977575	sis_carotidPlaque	PP.H3.abf	0.0906787	9	22124744	CDKN2B-AS1;DMRTA1	intergenic	rs4977575 (CDKN2B-AS1;DMRTA1)
583	rs4977575	sis_carotidPlaque	PP.H4.abf	0.909321	9	22124744	CDKN2B-AS1;DMRTA1	intergenic	rs4977575 (CDKN2B-AS1;DMRTA1)
739	rs3891689	sis_carotidPlaque	PP.H0.abf	1.30017e-07	9	119258583	ASTN2	intronic	rs3891689 (ASTN2)
739	rs3891689	sis_carotidPlaque	PP.H1.abf	0.980261	9	119258583	ASTN2	intronic	rs3891689 (ASTN2)
739	rs3891689	sis_carotidPlaque	PP.H2.abf	1.69449e-09	9	119258583	ASTN2	intronic	rs3891689 (ASTN2)
739	rs3891689	sis_carotidPlaque	PP.H3.abf	0.0127686	9	119258583	ASTN2	intronic	rs3891689 (ASTN2)
739	rs3891689	sis_carotidPlaque	PP.H4.abf	0.00697069	9	119258583	ASTN2	intronic	rs3891689 (ASTN2)
1101	rs631414	sis_carotidPlaque	PP.H0.abf	0.00313177	10	44736284	LINC00841;C10orf142	intergenic	rs631414 (LINC00841;C10orf142)
1101	rs631414	sis_carotidPlaque	PP.H1.abf	0.952449	10	44736284	LINC00841;C10orf142	intergenic	rs631414 (LINC00841;C10orf142)
1101	rs631414	sis_carotidPlaque	PP.H2.abf	7.76587e-05	10	44736284	LINC00841;C10orf142	intergenic	rs631414 (LINC00841;C10orf142)
1101	rs631414	sis_carotidPlaque	PP.H3.abf	0.0235972	10	44736284	LINC00841;C10orf142	intergenic	rs631414 (LINC00841;C10orf142)
1101	rs631414	sis_carotidPlaque	PP.H4.abf	0.0207446	10	44736284	LINC00841;C10orf142	intergenic	rs631414 (LINC00841;C10orf142)
990	rs2000660	sis_carotidPlaque	PP.H0.abf	0.00066626	13	110788441	LOC105370361;COL4A1	intergenic	rs2000660 (LOC105370361;COL4A1)
990	rs2000660	sis_carotidPlaque	PP.H1.abf	0.95434	13	110788441	LOC105370361;COL4A1	intergenic	rs2000660 (LOC105370361;COL4A1)
990	rs2000660	sis_carotidPlaque	PP.H2.abf	2.32775e-05	13	110788441	LOC105370361;COL4A1	intergenic	rs2000660 (LOC105370361;COL4A1)
990	rs2000660	sis_carotidPlaque	PP.H3.abf	0.0333307	13	110788441	LOC105370361;COL4A1	intergenic	rs2000660 (LOC105370361;COL4A1)
990	rs2000660	sis_carotidPlaque	PP.H4.abf	0.0116395	13	110788441	LOC105370361;COL4A1	intergenic	rs2000660 (LOC105370361;COL4A1)
1187	rs9515203	sis_carotidPlaque	PP.H0.abf	0.000103641	13	111049623	COL4A2	intronic	rs9515203 (COL4A2)
1187	rs9515203	sis_carotidPlaque	PP.H1.abf	0.930919	13	111049623	COL4A2	intronic	rs9515203 (COL4A2)
1187	rs9515203	sis_carotidPlaque	PP.H2.abf	4.85735e-06	13	111049623	COL4A2	intronic	rs9515203 (COL4A2)
1187	rs9515203	sis_carotidPlaque	PP.H3.abf	0.0436039	13	111049623	COL4A2	intronic	rs9515203 (COL4A2)
1187	rs9515203	sis_carotidPlaque	PP.H4.abf	0.0253683	13	111049623	COL4A2	intronic	rs9515203 (COL4A2)
782	rs4243085	sis_carotidPlaque	PP.H0.abf	3.05671e-07	15	79057723	ADAMTS7	intronic	rs4243085 (ADAMTS7)
782	rs4243085	sis_carotidPlaque	PP.H1.abf	0.0146152	15	79057723	ADAMTS7	intronic	rs4243085 (ADAMTS7)
782	rs4243085	sis_carotidPlaque	PP.H2.abf	1.9744e-05	15	79057723	ADAMTS7	intronic	rs4243085 (ADAMTS7)
782	rs4243085	sis_carotidPlaque	PP.H3.abf	0.943989	15	79057723	ADAMTS7	intronic	rs4243085 (ADAMTS7)
782	rs4243085	sis_carotidPlaque	PP.H4.abf	0.0413755	15	79057723	ADAMTS7	intronic	rs4243085 (ADAMTS7)
1164	rs423984	sis_carotidPlaque	PP.H0.abf	0.00923588	16	86713829	FOXL1;LINC02189	intergenic	rs423984 (FOXL1;LINC02189)
1164	rs423984	sis_carotidPlaque	PP.H1.abf	0.897253	16	86713829	FOXL1;LINC02189	intergenic	rs423984 (FOXL1;LINC02189)
1164	rs423984	sis_carotidPlaque	PP.H2.abf	0.000844496	16	86713829	FOXL1;LINC02189	intergenic	rs423984 (FOXL1;LINC02189)
1164	rs423984	sis_carotidPlaque	PP.H3.abf	0.082031	16	86713829	FOXL1;LINC02189	intergenic	rs423984 (FOXL1;LINC02189)
1164	rs423984	sis_carotidPlaque	PP.H4.abf	0.0106357	16	86713829	FOXL1;LINC02189	intergenic	rs423984 (FOXL1;LINC02189)
620	rs2088140	sis_carotidPlaque	PP.H0.abf	0.00496296	17	47094599	IGF2BP1	intronic	rs2088140 (IGF2BP1)
620	rs2088140	sis_carotidPlaque	PP.H1.abf	0.974526	17	47094599	IGF2BP1	intronic	rs2088140 (IGF2BP1)
620	rs2088140	sis_carotidPlaque	PP.H2.abf	6.01221e-05	17	47094599	IGF2BP1	intronic	rs2088140 (IGF2BP1)
620	rs2088140	sis_carotidPlaque	PP.H3.abf	0.0117969	17	47094599	IGF2BP1	intronic	rs2088140 (IGF2BP1)
620	rs2088140	sis_carotidPlaque	PP.H4.abf	0.00865391	17	47094599	IGF2BP1	intronic	rs2088140 (IGF2BP1)
753	rs7412	sis_carotidPlaque	PP.H0.abf	3.46677e-17	19	45412079	APOE	exonic	rs7412 (APOE)
753	rs7412	sis_carotidPlaque	PP.H1.abf	1.89165e-06	19	45412079	APOE	exonic	rs7412 (APOE)
753	rs7412	sis_carotidPlaque	PP.H2.abf	1.89663e-14	19	45412079	APOE	exonic	rs7412 (APOE)
753	rs7412	sis_carotidPlaque	PP.H3.abf	3.49357e-05	19	45412079	APOE	exonic	rs7412 (APOE)
753	rs7412	sis_carotidPlaque	PP.H4.abf	0.999963	19	45412079	APOE	exonic	rs7412 (APOE)
627	rs9980618	sis_carotidPlaque	PP.H0.abf	0.00206909	21	35600505	LINC00310;KCNE2	intergenic	rs9980618 (LINC00310;KCNE2)
627	rs9980618	sis_carotidPlaque	PP.H1.abf	0.950664	21	35600505	LINC00310;KCNE2	intergenic	rs9980618 (LINC00310;KCNE2)
627	rs9980618	sis_carotidPlaque	PP.H2.abf	4.03888e-05	21	35600505	LINC00310;KCNE2	intergenic	rs9980618 (LINC00310;KCNE2)
627	rs9980618	sis_carotidPlaque	PP.H3.abf	0.0185283	21	35600505	LINC00310;KCNE2	intergenic	rs9980618 (LINC00310;KCNE2)
627	rs9980618	sis_carotidPlaque	PP.H4.abf	0.0286982	21	35600505	LINC00310;KCNE2	intergenic	rs9980618 (LINC00310;KCNE2)

## Sheet: Fig 3
SNP	BETA	CI_high	CI_low	SNP_gene	Group
rs7412	-0.31955	-0.251043	-0.388056	rs7412 (APOE)	TG-adjusted
rs7412	-0.299398	-0.230768	-0.368028	rs7412 (APOE)	HbA1c-adjusted
rs7412	-0.297026	-0.228312	-0.36574	rs7412 (APOE)	BMI-adjusted
rs7412	-0.292873	-0.224459	-0.361288	rs7412 (APOE)	SIS: unadjusted
rs7412	-0.286261	-0.217491	-0.355032	rs7412 (APOE)	SBP-adjusted
rs7412	-0.278118	-0.209074	-0.347161	rs7412 (APOE)	Lp(a)-adjusted
rs2000660	-0.193526	-0.110673	-0.276379	rs2000660 (COL4A1)	LDL-C-adjusted
rs2000660	-0.191183	-0.109565	-0.272802	rs2000660 (COL4A1)	BMI-adjusted
rs2000660	-0.187776	-0.106284	-0.269267	rs2000660 (COL4A1)	HbA1c-adjusted
rs2000660	-0.18447	-0.1029	-0.266041	rs2000660 (COL4A1)	SBP-adjusted
rs2000660	-0.183724	-0.102199	-0.26525	rs2000660 (COL4A1)	TG-adjusted
rs2000660	-0.18368	-0.102408	-0.264952	rs2000660 (COL4A1)	SIS: unadjusted
rs2000660	-0.182877	-0.101146	-0.264608	rs2000660 (COL4A1)	Lp(a)-adjusted
rs7412	-0.162237	-0.0895489	-0.234925	rs7412 (APOE)	LDL-C-adjusted
rs12190315	-0.157677	-0.112918	-0.202436	rs12190315 (MYLK4)	Lp(a)-adjusted
rs12190315	-0.154604	-0.110166	-0.199043	rs12190315 (MYLK4)	SIS: unadjusted
rs12190315	-0.152658	-0.108096	-0.197221	rs12190315 (MYLK4)	TG-adjusted
rs12190315	-0.152142	-0.106832	-0.197453	rs12190315 (MYLK4)	LDL-C-adjusted
rs12190315	-0.151063	-0.106458	-0.195668	rs12190315 (MYLK4)	BMI-adjusted
rs12190315	-0.150843	-0.106267	-0.195419	rs12190315 (MYLK4)	HbA1c-adjusted
rs12190315	-0.149974	-0.105364	-0.194585	rs12190315 (MYLK4)	SBP-adjusted
rs4243085	-0.143495	-0.101022	-0.185968	rs4243085 (ADAMTS7)	LDL-C-adjusted
rs4243085	-0.13865	-0.0966993	-0.180601	rs4243085 (ADAMTS7)	Lp(a)-adjusted
rs4243085	-0.136767	-0.0950045	-0.17853	rs4243085 (ADAMTS7)	HbA1c-adjusted
rs4243085	-0.136081	-0.0942964	-0.177866	rs4243085 (ADAMTS7)	SBP-adjusted
rs4243085	-0.135961	-0.0941558	-0.177766	rs4243085 (ADAMTS7)	BMI-adjusted
rs4243085	-0.133097	-0.0913496	-0.174844	rs4243085 (ADAMTS7)	TG-adjusted
rs9515203	-0.132442	-0.0926553	-0.172228	rs9515203 (COL4A2)	SBP-adjusted
rs4243085	-0.13221	-0.0905715	-0.173848	rs4243085 (ADAMTS7)	SIS: unadjusted
rs9515203	-0.130486	-0.0908454	-0.170126	rs9515203 (COL4A2)	SIS: unadjusted
rs9515203	-0.130117	-0.0903192	-0.169915	rs9515203 (COL4A2)	BMI-adjusted
rs9515203	-0.129717	-0.0899569	-0.169477	rs9515203 (COL4A2)	HbA1c-adjusted
rs1578654	-0.129067	-0.0901486	-0.167985	rs1578654 (IBTK)	TG-adjusted
rs1578654	-0.127227	-0.0876844	-0.166769	rs1578654 (IBTK)	LDL-C-adjusted
rs9515203	-0.127014	-0.0870779	-0.16695	rs9515203 (COL4A2)	Lp(a)-adjusted
rs1578654	-0.12666	-0.0877148	-0.165605	rs1578654 (IBTK)	HbA1c-adjusted
rs1578654	-0.126651	-0.087699	-0.165603	rs1578654 (IBTK)	SBP-adjusted
rs1578654	-0.126306	-0.0873309	-0.165282	rs1578654 (IBTK)	BMI-adjusted
rs9515203	-0.125931	-0.0861776	-0.165685	rs9515203 (COL4A2)	TG-adjusted
rs1578654	-0.122757	-0.0839419	-0.161571	rs1578654 (IBTK)	SIS: unadjusted
rs9515203	-0.121427	-0.0809997	-0.161854	rs9515203 (COL4A2)	LDL-C-adjusted
rs631414	-0.117932	-0.0764	-0.159464	rs631414 (CXCL12)	LDL-C-adjusted
rs1578654	-0.117695	-0.0786074	-0.156782	rs1578654 (IBTK)	Lp(a)-adjusted
rs631414	-0.117252	-0.0763789	-0.158125	rs631414 (CXCL12)	BMI-adjusted
rs631414	-0.115772	-0.0749218	-0.156623	rs631414 (CXCL12)	HbA1c-adjusted
rs631414	-0.115713	-0.0748387	-0.156587	rs631414 (CXCL12)	SBP-adjusted
rs631414	-0.113641	-0.0728212	-0.15446	rs631414 (CXCL12)	TG-adjusted
rs631414	-0.11213	-0.071414	-0.152845	rs631414 (CXCL12)	SIS: unadjusted
rs631414	-0.110448	-0.069464	-0.151433	rs631414 (CXCL12)	Lp(a)-adjusted
rs28601761	-0.108421	-0.0716893	-0.145153	rs28601761 (TRIB1)	HbA1c-adjusted
rs2088140	-0.108369	-0.0709613	-0.145776	rs2088140 (IGF2BP1)	LDL-C-adjusted
rs28601761	-0.108032	-0.0712691	-0.144795	rs28601761 (TRIB1)	BMI-adjusted
rs28601761	-0.106272	-0.0693868	-0.143157	rs28601761 (TRIB1)	Lp(a)-adjusted
rs28601761	-0.106053	-0.0694449	-0.142661	rs28601761 (TRIB1)	SIS: unadjusted
rs2088140	-0.105092	-0.0683048	-0.141879	rs2088140 (IGF2BP1)	TG-adjusted
rs2088140	-0.104105	-0.0672979	-0.140911	rs2088140 (IGF2BP1)	HbA1c-adjusted
rs2088140	-0.103726	-0.0668883	-0.140564	rs2088140 (IGF2BP1)	BMI-adjusted
rs2088140	-0.103629	-0.0666738	-0.140584	rs2088140 (IGF2BP1)	Lp(a)-adjusted
rs28601761	-0.103468	-0.0667276	-0.140209	rs28601761 (TRIB1)	SBP-adjusted
rs2088140	-0.103074	-0.0662644	-0.139883	rs2088140 (IGF2BP1)	SBP-adjusted
rs2088140	-0.102646	-0.0659522	-0.13934	rs2088140 (IGF2BP1)	SIS: unadjusted
rs28601761	-0.0859798	-0.0491788	-0.122781	rs28601761 (TRIB1)	TG-adjusted
rs28601761	-0.0699037	-0.032463	-0.107344	rs28601761 (TRIB1)	LDL-C-adjusted
rs10455872	0.0224872	0.1083	-0.0633253	rs10455872 (LPA)	Lp(a)-adjusted
rs186696265	0.096061	0.274016	-0.0818937	rs186696265 (PLG)	Lp(a)-adjusted
rs423984	0.106003	0.145632	0.0663754	rs423984 (FOXL1)	LDL-C-adjusted
rs423984	0.106235	0.145359	0.0671104	rs423984 (FOXL1)	Lp(a)-adjusted
rs423984	0.106703	0.145535	0.0678723	rs423984 (FOXL1)	SIS: unadjusted
rs2594811	0.107518	0.146556	0.0684798	rs2594811 (MRPL15)	HbA1c-adjusted
rs423984	0.107687	0.146673	0.0687016	rs423984 (FOXL1)	BMI-adjusted
rs2594811	0.107875	0.146924	0.0688271	rs2594811 (MRPL15)	SBP-adjusted
rs423984	0.108371	0.14734	0.0694017	rs423984 (FOXL1)	HbA1c-adjusted
rs2594811	0.10872	0.147876	0.0695635	rs2594811 (MRPL15)	Lp(a)-adjusted
rs2594811	0.109021	0.147937	0.0701044	rs2594811 (MRPL15)	SIS: unadjusted
rs2594811	0.110168	0.14924	0.0710968	rs2594811 (MRPL15)	BMI-adjusted
rs423984	0.110627	0.149569	0.0716851	rs423984 (FOXL1)	TG-adjusted
rs423984	0.110911	0.149888	0.0719346	rs423984 (FOXL1)	SBP-adjusted
rs2594811	0.111556	0.151228	0.0718846	rs2594811 (MRPL15)	LDL-C-adjusted
rs2594811	0.114697	0.153719	0.0756749	rs2594811 (MRPL15)	TG-adjusted
rs9268807	0.13081	0.181309	0.0803107	rs9268807 (HLA-DRA)	LDL-C-adjusted
rs9268807	0.13174	0.181442	0.0820377	rs9268807 (HLA-DRA)	HbA1c-adjusted
rs9268807	0.134566	0.184224	0.0849081	rs9268807 (HLA-DRA)	TG-adjusted
rs1909197	0.138701	0.184873	0.0925296	rs1909197 (MIA3)	TG-adjusted
rs1909197	0.138773	0.184968	0.0925784	rs1909197 (MIA3)	HbA1c-adjusted
rs9268807	0.139036	0.188716	0.089356	rs9268807 (HLA-DRA)	SBP-adjusted
rs1909197	0.139055	0.185986	0.0921241	rs1909197 (MIA3)	LDL-C-adjusted
rs1909197	0.139098	0.185135	0.0930602	rs1909197 (MIA3)	SIS: unadjusted
rs1909197	0.141105	0.187298	0.0949124	rs1909197 (MIA3)	SBP-adjusted
rs9268807	0.142264	0.191972	0.0925557	rs9268807 (HLA-DRA)	BMI-adjusted
rs9268807	0.143384	0.192872	0.0938947	rs9268807 (HLA-DRA)	SIS: unadjusted
rs1909197	0.148081	0.194291	0.101872	rs1909197 (MIA3)	BMI-adjusted
rs1909197	0.148344	0.194675	0.102013	rs1909197 (MIA3)	Lp(a)-adjusted
rs9268807	0.148578	0.198427	0.0987285	rs9268807 (HLA-DRA)	Lp(a)-adjusted
rs9980618	0.151261	0.204018	0.0985049	rs9980618 (MRPS6)	SIS: unadjusted
rs9980618	0.151272	0.204149	0.0983947	rs9980618 (MRPS6)	TG-adjusted
rs9980618	0.151606	0.204735	0.0984783	rs9980618 (MRPS6)	Lp(a)-adjusted
rs9980618	0.15201	0.20498	0.0990396	rs9980618 (MRPS6)	BMI-adjusted
rs9980618	0.154683	0.207597	0.101768	rs9980618 (MRPS6)	HbA1c-adjusted
rs9980618	0.156522	0.209481	0.103563	rs9980618 (MRPS6)	SBP-adjusted
rs9980618	0.160469	0.214247	0.106691	rs9980618 (MRPS6)	LDL-C-adjusted
rs3891689	0.163977	0.207517	0.120438	rs3891689 (ASTN2)	SIS: unadjusted
rs3891689	0.164458	0.208107	0.120808	rs3891689 (ASTN2)	TG-adjusted
rs3891689	0.164808	0.20863	0.120987	rs3891689 (ASTN2)	Lp(a)-adjusted
rs3891689	0.165418	0.209132	0.121704	rs3891689 (ASTN2)	BMI-adjusted
rs3891689	0.165681	0.209367	0.121995	rs3891689 (ASTN2)	HbA1c-adjusted
rs3891689	0.167168	0.210868	0.123468	rs3891689 (ASTN2)	SBP-adjusted
rs3891689	0.170454	0.214791	0.126117	rs3891689 (ASTN2)	LDL-C-adjusted
rs9349379	0.17339	0.209867	0.136913	rs9349379 (PHACTR1)	TG-adjusted
rs9349379	0.174315	0.210692	0.137938	rs9349379 (PHACTR1)	SIS: unadjusted
rs9349379	0.174659	0.211311	0.138008	rs9349379 (PHACTR1)	Lp(a)-adjusted
rs9349379	0.177225	0.213742	0.140707	rs9349379 (PHACTR1)	BMI-adjusted
rs9349379	0.179003	0.215503	0.142502	rs9349379 (PHACTR1)	HbA1c-adjusted
rs9349379	0.182378	0.218896	0.14586	rs9349379 (PHACTR1)	SBP-adjusted
rs9349379	0.192168	0.229274	0.155062	rs9349379 (PHACTR1)	LDL-C-adjusted
rs17127656	0.192463	0.263093	0.121832	rs17127656 (LEPR)	BMI-adjusted
rs17127656	0.192678	0.264471	0.120886	rs17127656 (LEPR)	LDL-C-adjusted
rs17127656	0.193376	0.263928	0.122823	rs17127656 (LEPR)	HbA1c-adjusted
rs17127656	0.194871	0.265408	0.124334	rs17127656 (LEPR)	SBP-adjusted
rs17127656	0.195827	0.266175	0.125478	rs17127656 (LEPR)	SIS: unadjusted
rs17127656	0.198074	0.268646	0.127502	rs17127656 (LEPR)	TG-adjusted
rs17127656	0.209811	0.280632	0.138989	rs17127656 (LEPR)	Lp(a)-adjusted
rs10455872	0.2595	0.332045	0.186954	rs10455872 (LPA)	LDL-C-adjusted
rs10455872	0.29931	0.370887	0.227733	rs10455872 (LPA)	TG-adjusted
rs10455872	0.303566	0.375033	0.232098	rs10455872 (LPA)	SIS: unadjusted
rs10455872	0.304492	0.376139	0.232845	rs10455872 (LPA)	HbA1c-adjusted
rs10455872	0.305223	0.376968	0.233478	rs10455872 (LPA)	BMI-adjusted
rs10455872	0.307992	0.379685	0.236299	rs10455872 (LPA)	SBP-adjusted
rs4977575	0.316088	0.352781	0.279394	rs4977575 (CDKN2B)	SIS: unadjusted
rs4977575	0.316766	0.3536	0.279931	rs4977575 (CDKN2B)	BMI-adjusted
rs4977575	0.317901	0.354721	0.281081	rs4977575 (CDKN2B)	SBP-adjusted
rs4977575	0.319683	0.35648	0.282887	rs4977575 (CDKN2B)	TG-adjusted
rs4977575	0.319864	0.356659	0.283068	rs4977575 (CDKN2B)	HbA1c-adjusted
rs4977575	0.320602	0.357535	0.283669	rs4977575 (CDKN2B)	Lp(a)-adjusted
rs4977575	0.323293	0.360698	0.285888	rs4977575 (CDKN2B)	LDL-C-adjusted
rs186696265	0.393904	0.568411	0.219397	rs186696265 (PLG)	LDL-C-adjusted
rs186696265	0.480253	0.652534	0.307972	rs186696265 (PLG)	TG-adjusted
rs186696265	0.487172	0.659522	0.314823	rs186696265 (PLG)	HbA1c-adjusted
rs186696265	0.489451	0.661357	0.317545	rs186696265 (PLG)	SIS: unadjusted
rs186696265	0.494036	0.66654	0.321532	rs186696265 (PLG)	BMI-adjusted
rs186696265	0.497858	0.670169	0.325548	rs186696265 (PLG)	SBP-adjusted

## Sheet: Fig 4A,B
p1	p2	rg	se	z	p	star	text	transformed_p	alpha	rg_lb	rg_ub	direction	alpha_value	data_source	p1Label	p2Label
cacs_tot	bmi_giant	0.1843	0.0324	5.6945	1.2374e-08	bold	0.18	7.90749	0.8	0.120796	0.247804	positive	0.9	External GWAS	CACS	BMI (GIANT)
cacs_tot	bmi	0.2509	0.0648	3.8717	0.0001	bold	0.25	4	0.8	0.123892	0.377908	positive	0.9	SCAPIS GWAS	CACS	BMI
cacs_tot	bp	0.2135	0.0892	2.3927	0.0167	bold	0.21	1.77728	0.799778	0.038668	0.388332	positive	0.5	SCAPIS GWAS	CACS	SBP
cacs_tot	cacs_tot	1	7.6901e-07	1300400	0	bold	1.00	115.572	0.8	0.999998	1	positive	0.9	SCAPIS GWAS	CACS	CACS
cacs_tot	carotid_plaque_ordinal	0.3939	0.0874	4.5045	6.6522e-06	bold	0.39	5.17703	0.8	0.222596	0.565204	positive	0.9	SCAPIS GWAS	CACS	CarPlaq
cacs_tot	diabetes	0.1288	0.098	1.3141	0.1888	plain	0.13	0.723998	0.325799	-0.06328	0.32088	positive	0.3	SCAPIS GWAS	CACS	Diabetes
cacs_tot	glucose	0.249	0.1099	2.2653	0.0235	bold	0.25	1.62893	0.733019	0.033596	0.464404	positive	0.5	SCAPIS GWAS	CACS	Glucose
cacs_tot	hba1c	0.2053	0.0852	2.4095	0.016	bold	0.21	1.79588	0.808146	0.038308	0.372292	positive	0.5	SCAPIS GWAS	CACS	HbA1c
cacs_tot	hba1c_magic	0.2026	0.0448	4.5255	6.0256e-06	bold	0.20	5.22	0.8	0.114792	0.290408	positive	0.9	External GWAS	CACS	HbA1c (MAGIC)
cacs_tot	hdl_glgc	-0.112	0.0307	-3.6486	0.0003	bold	-0.11	3.52288	0.8	-0.172172	-0.051828	negative	0.9	External GWAS	CACS	HDL-C (GLGC)
cacs_tot	heredityMI	0.8217	0.5919	1.3882	0.1651	plain	0.82	0.782253	0.352014	-0.338424	1.98182	positive	0.3	SCAPIS GWAS	CACS	Heredity for MI
cacs_tot	hdl	-0.1168	0.0871	-1.3414	0.1798	plain	-0.12	0.74521	0.335345	-0.287516	0.053916	negative	0.3	SCAPIS GWAS	CACS	HDL-C
cacs_tot	ldl_glgc	0.1412	0.0401	3.5178	0.0004	bold	0.14	3.39794	0.8	0.062604	0.219796	positive	0.9	External GWAS	CACS	LDL-C (GLGC)
cacs_tot	hypertension	0.2147	0.098	2.1904	0.0285	bold	0.21	1.54516	0.69532	0.02262	0.40678	positive	0.5	SCAPIS GWAS	CACS	Hypertension
cacs_tot	ldl	0.0294	0.1135	0.2595	0.7952	plain	0.03	0.0995236	0.0447856	-0.19306	0.25186	positive	0.3	SCAPIS GWAS	CACS	LDL-C
cacs_tot	lpa	0.2095	0.3709	0.5647	0.5722	plain	0.21	0.242452	0.109103	-0.517464	0.936464	positive	0.3	SCAPIS GWAS	CACS	Lp(a)
cacs_tot	sbp_icbp	0.1665	0.0391	4.2599	2.0447e-05	bold	0.17	4.68937	0.8	0.089864	0.243136	positive	0.9	External GWAS	CACS	SBP (ICBP)
cacs_tot	MI_cardiogram	0.6847	0.055	12.4488	1.4201e-35	bold	0.68	34.8477	0.8	0.5769	0.7925	positive	0.9	External GWAS	CACS	MI (CardioGramPlusC4D)
cacs_tot	sis_ordinal	1.0013	0.0155	64.7779	0	bold	1.00	115.572	0.8	0.97092	1.03168	positive	0.9	SCAPIS GWAS	CACS	SIS
cacs_tot	tg_glgc	0.1625	0.0298	5.4571	4.8394e-08	bold	0.16	7.31521	0.8	0.104092	0.220908	positive	0.9	External GWAS	CACS	TG (GLGC)
cacs_tot	tg	0.1138	0.078	1.4581	0.1448	plain	0.11	0.839231	0.377654	-0.03908	0.26668	positive	0.3	SCAPIS GWAS	CACS	TG
cacs_tot	waist	0.2186	0.0667	3.2777	0.001	bold	0.22	3	0.8	0.087868	0.349332	positive	0.7	SCAPIS GWAS	CACS	Waist
carotid_plaque_ordinal	bmi_giant	0.0455	0.0396	1.1504	0.25	plain	0.05	0.60206	0.270927	-0.032116	0.123116	positive	0.3	External GWAS	CarPlaq	BMI (GIANT)
carotid_plaque_ordinal	bmi	0.0118	0.0957	0.1235	0.9017	plain	0.01	0.0449379	0.0202221	-0.175772	0.199372	positive	0.3	SCAPIS GWAS	CarPlaq	BMI
carotid_plaque_ordinal	bp	0.451	0.1115	4.0431	5.2754e-05	bold	0.45	4.27774	0.8	0.23246	0.66954	positive	0.9	SCAPIS GWAS	CarPlaq	SBP
carotid_plaque_ordinal	cacs_tot	0.3939	0.0874	4.5045	6.6522e-06	bold	0.39	5.17703	0.8	0.222596	0.565204	positive	0.9	SCAPIS GWAS	CarPlaq	CACS
carotid_plaque_ordinal	carotid_plaque_ordinal	1	1.6221e-08	61647000	0	bold	1.00	115.572	0.8	1	1	positive	0.9	SCAPIS GWAS	CarPlaq	CarPlaq
carotid_plaque_ordinal	diabetes	0.1913	0.1189	1.6098	0.1074	plain	0.19	0.968996	0.436048	-0.041744	0.424344	positive	0.3	SCAPIS GWAS	CarPlaq	Diabetes
carotid_plaque_ordinal	glucose	0.0595	0.1356	0.439	0.6607	plain	0.06	0.179996	0.0809981	-0.206276	0.325276	positive	0.3	SCAPIS GWAS	CarPlaq	Glucose
carotid_plaque_ordinal	hba1c_magic	0.2766	0.0653	4.2361	2.2743e-05	bold	0.28	4.64315	0.8	0.148612	0.404588	positive	0.9	External GWAS	CarPlaq	HbA1c (MAGIC)
carotid_plaque_ordinal	hba1c	0.0902	0.122	0.739	0.4599	plain	0.09	0.337337	0.151801	-0.14892	0.32932	positive	0.3	SCAPIS GWAS	CarPlaq	HbA1c
carotid_plaque_ordinal	hdl_glgc	-0.0575	0.0432	-1.3302	0.1835	plain	-0.06	0.736364	0.331364	-0.142172	0.027172	negative	0.3	External GWAS	CarPlaq	HDL-C (GLGC)
carotid_plaque_ordinal	hdl	-0.0421	0.1129	-0.3728	0.7093	plain	-0.04	0.14917	0.0671265	-0.263384	0.179184	negative	0.3	SCAPIS GWAS	CarPlaq	HDL-C
carotid_plaque_ordinal	heredityMI	0.7181	0.5997	1.1974	0.2311	plain	0.72	0.6362	0.28629	-0.457312	1.89351	positive	0.3	SCAPIS GWAS	CarPlaq	Heredity for MI
carotid_plaque_ordinal	hypertension	0.2474	0.1243	1.9906	0.0465	bold	0.25	1.33255	0.599646	0.003772	0.491028	positive	0.5	SCAPIS GWAS	CarPlaq	Hypertension
carotid_plaque_ordinal	ldl_glgc	0.1964	0.047	4.183	2.8771e-05	bold	0.20	4.54105	0.8	0.10428	0.28852	positive	0.9	External GWAS	CarPlaq	LDL-C (GLGC)
carotid_plaque_ordinal	ldl	0.1619	0.1449	1.1175	0.2638	plain	0.16	0.578725	0.260426	-0.122104	0.445904	positive	0.3	SCAPIS GWAS	CarPlaq	LDL-C
carotid_plaque_ordinal	lpa	0.1689	0.4954	0.341	0.7331	plain	0.17	0.134837	0.0606766	-0.802084	1.13988	positive	0.3	SCAPIS GWAS	CarPlaq	Lp(a)
carotid_plaque_ordinal	MI_cardiogram	0.5154	0.086	5.9922	2.0708e-09	bold	0.52	8.68386	0.8	0.34684	0.68396	positive	0.9	External GWAS	CarPlaq	MI (CardioGramPlusC4D)
carotid_plaque_ordinal	sbp_icbp	0.2078	0.0474	4.3797	1.1882e-05	bold	0.21	4.92511	0.8	0.114896	0.300704	positive	0.9	External GWAS	CarPlaq	SBP (ICBP)
carotid_plaque_ordinal	sis_ordinal	0.4238	0.0977	4.3377	1.4396e-05	bold	0.42	4.84176	0.8	0.232308	0.615292	positive	0.9	SCAPIS GWAS	CarPlaq	SIS
carotid_plaque_ordinal	tg_glgc	0.178	0.05	3.5633	0.0004	bold	0.18	3.39794	0.8	0.08	0.276	positive	0.9	External GWAS	CarPlaq	TG (GLGC)
carotid_plaque_ordinal	tg	0.0452	0.1336	0.3382	0.7352	plain	0.05	0.133595	0.0601175	-0.216656	0.307056	positive	0.3	SCAPIS GWAS	CarPlaq	TG
carotid_plaque_ordinal	waist	0.0013	0.0909	0.0139	0.9889	plain	0.00	0.00484762	0.00218143	-0.176864	0.179464	positive	0.3	SCAPIS GWAS	CarPlaq	Waist
sis_ordinal	bmi_giant	0.2003	0.036	5.5668	2.5947e-08	bold	0.20	7.58591	0.8	0.12974	0.27086	positive	0.9	External GWAS	SIS	BMI (GIANT)
sis_ordinal	bmi	0.2386	0.0701	3.4053	0.0007	bold	0.24	3.1549	0.8	0.101204	0.375996	positive	0.9	SCAPIS GWAS	SIS	BMI
sis_ordinal	bp	0.2719	0.0964	2.8197	0.0048	bold	0.27	2.31876	0.8	0.082956	0.460844	positive	0.7	SCAPIS GWAS	SIS	SBP
sis_ordinal	cacs_tot	1.0013	0.0155	64.7779	0	bold	1.00	115.572	0.8	0.97092	1.03168	positive	0.9	SCAPIS GWAS	SIS	CACS
sis_ordinal	carotid_plaque_ordinal	0.4238	0.0977	4.3377	1.4396e-05	bold	0.42	4.84176	0.8	0.232308	0.615292	positive	0.9	SCAPIS GWAS	SIS	CarPlaq
sis_ordinal	diabetes	0.1563	0.0977	1.6004	0.1095	plain	0.16	0.960586	0.432264	-0.035192	0.347792	positive	0.3	SCAPIS GWAS	SIS	Diabetes
sis_ordinal	glucose	0.244	0.1178	2.0711	0.0384	bold	0.24	1.41567	0.637051	0.013112	0.474888	positive	0.5	SCAPIS GWAS	SIS	Glucose
sis_ordinal	hba1c_magic	0.1698	0.0468	3.624	0.0003	bold	0.17	3.52288	0.8	0.078072	0.261528	positive	0.9	External GWAS	SIS	HbA1c (MAGIC)
sis_ordinal	hba1c	0.2186	0.0948	2.3057	0.0211	bold	0.22	1.67572	0.754073	0.032792	0.404408	positive	0.5	SCAPIS GWAS	SIS	HbA1c
sis_ordinal	hdl_glgc	-0.1219	0.0342	-3.5621	0.0004	bold	-0.12	3.39794	0.8	-0.188932	-0.054868	negative	0.9	External GWAS	SIS	HDL-C (GLGC)
sis_ordinal	heredityMI	0.613	0.4491	1.3649	0.1723	plain	0.61	0.763715	0.343672	-0.267236	1.49324	positive	0.3	SCAPIS GWAS	SIS	Heredity for MI
sis_ordinal	hdl	-0.0829	0.0939	-0.8832	0.3771	plain	-0.08	0.423543	0.190595	-0.266944	0.101144	negative	0.3	SCAPIS GWAS	SIS	HDL-C
sis_ordinal	hypertension	0.2784	0.1039	2.6798	0.0074	bold	0.28	2.13077	0.8	0.074756	0.482044	positive	0.7	SCAPIS GWAS	SIS	Hypertension
sis_ordinal	ldl_glgc	0.185	0.0466	3.9693	7.2084e-05	bold	0.18	4.14216	0.8	0.093664	0.276336	positive	0.9	External GWAS	SIS	LDL-C (GLGC)
sis_ordinal	ldl	0.0681	0.1352	0.5032	0.6148	plain	0.07	0.211266	0.0950698	-0.196892	0.333092	positive	0.3	SCAPIS GWAS	SIS	LDL-C
sis_ordinal	MI_cardiogram	0.7637	0.0665	11.492	1.4469e-30	bold	0.76	29.8396	0.8	0.63336	0.89404	positive	0.9	External GWAS	SIS	MI (CardioGramPlusC4D)
sis_ordinal	lpa	0.21	0.3144	0.6679	0.5042	plain	0.21	0.297397	0.133829	-0.406224	0.826224	positive	0.3	SCAPIS GWAS	SIS	Lp(a)
sis_ordinal	sis_ordinal	1	8.0181e-07	1247200	0	bold	1.00	115.572	0.8	0.999998	1	positive	0.9	SCAPIS GWAS	SIS	SIS
sis_ordinal	sbp_icbp	0.184	0.0415	4.4354	9.1897e-06	bold	0.18	5.0367	0.8	0.10266	0.26534	positive	0.9	External GWAS	SIS	SBP (ICBP)
sis_ordinal	tg_glgc	0.1945	0.0346	5.619	1.9208e-08	bold	0.19	7.71652	0.8	0.126684	0.262316	positive	0.9	External GWAS	SIS	TG (GLGC)
sis_ordinal	tg	0.0985	0.0928	1.0608	0.2888	plain	0.10	0.539403	0.242731	-0.083388	0.280388	positive	0.3	SCAPIS GWAS	SIS	TG
sis_ordinal	waist	0.2185	0.0701	3.1169	0.0018	bold	0.22	2.74473	0.8	0.081104	0.355896	positive	0.7	SCAPIS GWAS	SIS	Waist

## Sheet: Fig 5A
SNP	BETA_MI_UKB	SE_MI_UKB	BETA_SIS_LIN	SE_SIS_LIN
rs7412	-0.16285	0.0176532	-0.247089	0.0319034
rs4243085	-0.0607365	0.0104064	-0.104206	0.0193772
rs9515203	-0.0639347	0.0104252	-0.0976875	0.0184638
rs3891689	0.021997	0.0106297	0.138936	0.0204019
rs4977575	0.159057	0.00908511	0.25818	0.0171518
rs2594811	-0.0137775	0.0091805	0.0893985	0.0181231
rs10455872	0.292923	0.0154478	0.25262	0.0333923
rs12190315	-0.012636	0.0112155	-0.10178	0.0207607
rs1578654	-0.0362967	0.00931143	-0.0919153	0.0181277
rs9349379	0.115482	0.00914822	0.137969	0.0169582
rs9980618	0.103952	0.0130683	0.126765	0.0245715
rs28601761	-0.0509429	0.0091915	-0.0916288	0.0170622
rs186696265	0.423573	0.0324023	0.407973	0.0803015
rs17127656	0.0335593	0.0184345	0.140458	0.0328413
rs1909197	0.077254	0.0115718	0.0878732	0.0214439
rs2088140	-0.0266008	0.00907674	-0.107427	0.0171122
rs423984	0.0340327	0.00948634	0.0524185	0.0180843
rs2000660	-0.0879155	0.0160902	-0.161338	0.0377039
rs631414	-0.0373897	0.00992636	-0.0869872	0.0189126
rs9268807	0.0148975	0.0127156	0.108306	0.0230729

[truncated: 2 more sheets: Fig 5B, Fig S2]
